# Supplementary material for: Marked genetic diversity within Blastocystis in Australian wildlife revealed using a next generation sequencing–phylogenetic approach
Source: Int J Parasitol Parasites Wildl. 2023 Dec 28;23:100902. doi: 10.1016/j.ijppaw.2023.100902 (PMC10827504; doi:10.1016/j.ijppaw.2023.100902)
Supplement: Multimedia component 1 [file mmc1.xlsx]

## Sheet: Supplementary file 1
Supplementary file 1 The list of samples used for the initial screening for Blastocystis postives in different host species. The samples positive for Blastocystis are highlighted in yellow.
Host	Sample ID	Location of collection	Year of collection	Season of collection	Total number of samples tested
Kangaroo	GV1017	Greenvale	2010	Autumn	636
Kangaroo	GV1029	Greenvale	2010	Autumn
Kangaroo	GV1047	Greenvale	2010	Autumn
Kangaroo	GV1052	Greenvale	2010	Autumn
Kangaroo	GV1057	Greenvale	2010	Autumn
Kangaroo	GV2392	Greenvale	2012	Summer
Kangaroo	GV2402	Greenvale	2012	Summer
Kangaroo	MR9876	Maroondah	2019	Winter
Kangaroo	GV2476	Greenvale	2012	Summer
Kangaroo	GV3014	Greenvale	2012	Spring
Kangaroo	GV3020	Greenvale	2012	Spring
Kangaroo	GV3055	Greenvale	2012	Spring
Kangaroo	YY7874	Yan Yean	2017	Winter
Kangaroo	GV7910	Greenvale	2017	Winter
Kangaroo	CA10333	Cardinia	2020	Summer
Kangaroo	C9029	Cardinia	2018	Spring
Kangaroo	GV3936	Greenvale	2013	Winter
Kangaroo	GV3946	Greenvale	2013	Winter
Kangaroo	CA11347	Greenvale	2012	Summer
Kangaroo	CA11348	Cardinia	2018	Autumn
Kangaroo	CA11355	Cardinia	2021	Autumn
Kangaroo	CA11382	Cardinia	2021	Autumn
Kangaroo	SV11456	Yan Yean	2019	Summer
Kangaroo	SV11459	Cardinia	2021	Autumn
Kangaroo	GV11592	Greenvale	2021	Winter
Kangaroo	SV10972	Silvan	2020	Summer
Kangaroo	MR11707	Maroondah	2021	Winter
Kangaroo	GV4487	Greenvale	2014	Autumn
Kangaroo	GV4495	Greenvale	2014	Autumn
Kangaroo	GV3959	Greenvale	2013	Winter
Kangaroo	MR6306	Maroondah	2015	Spring
Kangaroo	MR6317	Maroondah	2015	Spring
Kangaroo	YY8791	Yan Yean	2018	Winter
Kangaroo	CA9028	Cardinia	2018	Spring
Kangaroo	MR9845	Maroondah	2019	Winter
Kangaroo	SV10028	Silvan	2019	Spring
Kangaroo	SV10441	Silvan	2020	Summer
Kangaroo	MR10283	Maroondah	2020	Summer
Kangaroo	SV11205	Silvan	2021	Autumn
Kangaroo	GV3917	Greenvale	2013	Winter
Kangaroo	GV4429	Greenvale	2014	Autumn
Kangaroo	GV4465	Greenvale	2014	Autumn
Kangaroo	SV7134	Silvan	2016	Spring
Kangaroo	SV7732	Silvan	2017	Winter
Kangaroo	SV7760	Silvan	2017	Winter
Kangaroo	GV7928	Greenvale	2017	Winter
Kangaroo	SV7785	Silvan	2017	Winter
Kangaroo	YY7865	Yan Yean	2017	Winter
Kangaroo	MR8914	Maroondah	2018	Spring
Kangaroo	MR9847	Maroondah	2019	Winter
Kangaroo	GV6129	Greenvale	2015	Winter
Kangaroo	GV6133	Greenvale	2015	Winter
Kangaroo	GV6141	Greenvale	2015	Winter
Kangaroo	GV6162	Greenvale	2015	Winter
Kangaroo	GV6165	Greenvale	2015	Winter
Kangaroo	MR8929	Maroondah	2018	Spring
Kangaroo	MR8967	Maroondah	2018	Spring
Kangaroo	YY9192	Yan Yean	2019	Summer
Kangaroo	MR6276	Maroondah	2015	Spring
Kangaroo	MR6290	Maroondah	2015	Spring
Kangaroo	GV9673	Greenvale	2019	Winter
Kangaroo	MR6295	Maroondah	2015	Spring
Kangaroo	GV9706	Greenvale	2019	Winter
Kangaroo	MR6305	Maroondah	2015	Spring
Kangaroo	C10325	Cardinia	2020	Summer
Kangaroo	MR8959	Maroondah	2018	Spring
Kangaroo	C10338	Cardinia	2020	Summer
Kangaroo	MR6315	Maroondah	2015	Spring
Kangaroo	SV10465	Silvan	2020	Summer
Kangaroo	MR6318	Maroondah	2015	Spring
Kangaroo	GV10793	Greenvale	2020	Summer
Kangaroo	GV10807	Greenvale	2020	Summer
Kangaroo	GV10820	Greenvale	2020	Summer
Kangaroo	YY6431	Yan Yean	2016	Summer
Kangaroo	YY6437	Yan Yean	2016	Summer
Kangaroo	YY6470	Yan Yean	2016	Summer
Kangaroo	GV6483	Greenvale	2016	Summer
Kangaroo	GV6486	Greenvale	2016	Summer
Kangaroo	GV6490	Greenvale	2016	Summer
Kangaroo	GV6500	Greenvale	2016	Summer
Kangaroo	GV6509	Greenvale	2016	Summer
Kangaroo	C11362	Cardinia	2021	Autumn
Kangaroo	C11366	Cardinia	2021	Autumn
Kangaroo	C11377	Cardinia	2021	Autumn
Kangaroo	MR6565	Maroondah	2016	Autumn
Kangaroo	MR6576	Maroondah	2016	Autumn
Kangaroo	C6614	Cardinia	2016	Autumn
Kangaroo	C6618	Cardinia	2016	Autumn
Kangaroo	C6625	Cardinia	2016	Autumn
Kangaroo	C6647	Cardinia	2016	Autumn
Kangaroo	C6668	Cardinia	2016	Autumn
Kangaroo	SV6684	Silvan	2016	Autumn
Kangaroo	C8437	Cardinia	2018	Autumn
Kangaroo	SV6711	Silvan	2016	Autumn
Kangaroo	GV7887	Greenvale	2017	Winter
Kangaroo	SV6743	Silvan	2016	Autumn
Kangaroo	MR9294	Maroondah	2019	Autumn
Kangaroo	SV6749	Silvan	2016	Autumn
Kangaroo	SV6753	Silvan	2016	Autumn
Kangaroo	SV6755	Silvan	2016	Autumn
Kangaroo	SV6763	Silvan	2016	Autumn
Kangaroo	SV6764	Silvan	2016	Autumn
Kangaroo	SV6770	Silvan	2016	Autumn
Kangaroo	YY6784	Yan Yean	2016	Winter
Kangaroo	C11381	Cardinia	2021	Autumn
Kangaroo	YY6797	Yan Yean	2016	Winter
Kangaroo	YY6829	Yan Yean	2016	Winter
Kangaroo	SV11441	Silvan	2021	Autumn
Kangaroo	GV6873	Greenvale	2016	Winter
Kangaroo	GV6874	Greenvale	2016	Winter
Kangaroo	GV6875	Greenvale	2016	Winter
Kangaroo	GV6910	Greenvale	2016	Winter
Kangaroo	GV6927	Greenvale	2016	Winter
Kangaroo	GV11620	Greenvale	2021	Winter
Kangaroo	MR11683	Maroondah	2021	Winter
Kangaroo	C9068	Cardinia	2018	Spring
Kangaroo	GV11660	Greenvale	2021	Winter
Kangaroo	YY7847	Yan Yean	2017	Winter
Kangaroo	GV3016	Greenvale	2012	Spring
Kangaroo	C9064	Cardinia	2018	Spring
Kangaroo	MR6300	Maroondah	2015	Spring
Kangaroo	SV7136	Silvan	2016	Spring
Kangaroo	SV7140	Silvan	2016	Spring
Kangaroo	SV7144	Silvan	2016	Spring
Kangaroo	SV7152	Silvan	2016	Spring
Kangaroo	SV7154	Silvan	2016	Spring
Kangaroo	SV7753	Silvan	2017	Winter
Kangaroo	SV7170	Silvan	2016	Spring
Kangaroo	SV6745	Silvan	2016	Autumn
Kangaroo	MR9268	Maroondah	2019	Autumn
Kangaroo	SV7177	Silvan	2016	Spring
Kangaroo	SV7181	Silvan	2016	Spring
Kangaroo	YY11531	Yan Yean	2021	Winter
Kangaroo	GV7944	Greenvale	2017	Winter
Kangaroo	SV7218	Silvan	2016	Spring
Kangaroo	SV7222	Silvan	2016	Spring
Kangaroo	C7230	Cardinia	2016	Spring
Kangaroo	C7237	Cardinia	2016	Spring
Kangaroo	C7253	Cardinia	2016	Spring
Kangaroo	C7277	Cardinia	2016	Spring
Kangaroo	C7281	Cardinia	2016	Spring
Kangaroo	GV7962	Greenvale	2017	Winter
Kangaroo	C9071	Cardinia	2018	Spring
Kangaroo	YY7328	Yan Yean	2017	Summer
Kangaroo	YY7331	Yan Yean	2017	Summer
Kangaroo	YY7335	Yan Yean	2017	Summer
Kangaroo	YY7340	Yan Yean	2017	Summer
Kangaroo	YY7348	Yan Yean	2017	Summer
Kangaroo	YY7355	Yan Yean	2017	Summer
Kangaroo	SV10018	Silvan	2019	Spring
Kangaroo	C7609	Cardinia	2017	Winter
Kangaroo	SV7762	Silvan	2017	Winter
Kangaroo	YY7377	Yan Yean	2017	Summer
Kangaroo	YY7388	Yan Yean	2017	Summer
Kangaroo	YY7389	Yan Yean	2017	Summer
Kangaroo	YY7390	Yan Yean	2017	Summer
Kangaroo	YY7398	Yan Yean	2017	Summer
Kangaroo	GV3047	Greenvale	2012	Spring
Kangaroo	YY10766	Yan Yean	2020	Summer
Kangaroo	GV7420	Greenvale	2017	Summer
Kangaroo	GV7425	Greenvale	2017	Summer
Kangaroo	YY7367	Yan Yean	2017	Summer
Kangaroo	GV7443	Greenvale	2017	Summer
Kangaroo	MR7473	Maroondah	2017	Autumn
Kangaroo	YY10114	Yan Yean	2019	Summer
Kangaroo	MR7497	Maroondah	2017	Autumn
Kangaroo	MR7504	Maroondah	2017	Autumn
Kangaroo	YY6423	Yan Yean	2016	Summer
Kangaroo	C7608	Cardinia	2017	Winter
Kangaroo	YY11549	Yan Yean	2021	Winter
Kangaroo	CA7614	Cardinia	2017	Winter
Kangaroo	YY7370	Yan Yean	2017	Summer
Kangaroo	C8089	Cardinia	2017	Summer
Kangaroo	C8106	Cardinia	2017	Summer
Kangaroo	GV8315	Greenvale	2018	Summer
Kangaroo	C8406	Cardinia	2018	Autumn
Kangaroo	C7649	Cardinia	2017	Winter
Kangaroo	YY8752	Yan Yean	2018	Winter
Kangaroo	CA7659	Cardinia	2017	Winter
Kangaroo	CA7663	Cardinia	2017	Winter
Kangaroo	MR8960	Maroondah	2018	Spring
Kangaroo	CA7671	Cardinia	2017	Winter
Kangaroo	CA7676	Cardinia	2017	Winter
Kangaroo	C9054	Cardinia	2018	Spring
Kangaroo	C7683	Cardinia	2017	Winter
Kangaroo	CA7685	Cardinia	2017	Winter
Kangaroo	YY9154	Yan Yean	2019	Summer
Kangaroo	C7691	Cardinia	2017	Winter
Kangaroo	CA7692	Cardinia	2017	Winter
Kangaroo	SV7707	Silvan	2017	Winter
Kangaroo	SV7708	Silvan	2017	Winter
Kangaroo	YY9161	Yan Yean	2019	Summer
Kangaroo	SV7720	Silvan	2017	Winter
Kangaroo	YY9168	Yan Yean	2019	Summer
Kangaroo	SV7729	Silvan	2017	Winter
Kangaroo	YY9190	Yan Yean	2019	Summer
Kangaroo	SV7736	Silvan	2017	Winter
Kangaroo	SV7742	Silvan	2017	Winter
Kangaroo	C7679	Cardinia	2017	Winter
Kangaroo	GV9211	Greenvale	2019	Summer
Kangaroo	GV9216	Greenvale	2019	Summer
Kangaroo	SV7169	Silvan	2016	Spring
Kangaroo	GV9222	Greenvale	2019	Summer
Kangaroo	GV9225	Greenvale	2019	Summer
Kangaroo	C10323	Cardinia	2020	Summer
Kangaroo	MR9259	Maroondah	2019	Autumn
Kangaroo	YY7789	Yan Yean	2017	Winter
Kangaroo	YY7794	Yan Yean	2017	Winter
Kangaroo	SV9370	Silvan	2019	Autumn
Kangaroo	MR10284	Maroondah	2020	Summer
Kangaroo	YY7801	Yan Yean	2017	Winter
Kangaroo	YY7806	Yan Yean	2017	Winter
Kangaroo	YY7807	Yan Yean	2017	Winter
Kangaroo	YY7811	Yan Yean	2017	Winter
Kangaroo	YY7819	Yan Yean	2017	Winter
Kangaroo	YY7825	Yan Yean	2017	Winter
Kangaroo	YY7828	Yan Yean	2017	Winter
Kangaroo	SV9406	Silvan	2019	Autumn
Kangaroo	C9490	Cardinia	2019	Autumn
Kangaroo	C9504	Cardinia	2019	Autumn
Kangaroo	YY7853	Yan Yean	2017	Winter
Kangaroo	YY9610	Yan Yean	2019	Winter
Kangaroo	YY7873	Yan Yean	2017	Winter
Kangaroo	MR9814	Maroondah	2019	Winter
Kangaroo	MR9838	Maroondah	2019	Winter
Kangaroo	GV7879	Greenvale	2017	Winter
Kangaroo	GV7888	Greenvale	2017	Winter
Kangaroo	GV7892	Greenvale	2017	Winter
Kangaroo	GV7895	Greenvale	2017	Winter
Kangaroo	GV7903	Greenvale	2017	Winter
Kangaroo	C9957	Cardinia	2019	Spring
Kangaroo	SV10002	Silvan	2019	Spring
Kangaroo	SV10032	Silvan	2019	Spring
Kangaroo	GV7932	Greenvale	2017	Winter
Kangaroo	GV7933	Greenvale	2017	Winter
Kangaroo	GV7936	Greenvale	2017	Winter
Kangaroo	GV7954	Greenvale	2017	Winter
Kangaroo	SV7171	Silvan	2016	Spring
Kangaroo	SV10031	Silvan	2019	Spring
Kangaroo	GV9650	Greenvale	2019	Winter
Kangaroo	YY10103	Yan Yean	2019	Summer
Kangaroo	CA8107	Cardinia	2017	Summer
Kangaroo	CA8108	Cardinia	2017	Summer
Kangaroo	CA8114	Cardinia	2017	Summer
Kangaroo	YY7406	Yan Yean	2017	Summer
Kangaroo	C8120	Cardinia	2017	Summer
Kangaroo	YY10150	Yan Yean	2019	Summer
Kangaroo	MR9861	Maroondah	2019	Winter
Kangaroo	CA8146	Cardinia	2017	Summer
Kangaroo	CA8155	Cardinia	2017	Summer
Kangaroo	C8156	Cardinia	2017	Summer
Kangaroo	CA8160	Cardinia	2017	Summer
Kangaroo	C8164	Cardinia	2017	Summer
Kangaroo	CA8175	Cardinia	2017	Summer
Kangaroo	SV8181	Silvan	2017	Summer
Kangaroo	SV8188	Silvan	2017	Summer
Kangaroo	YY10165	Yan Yean	2019	Summer
Kangaroo	YY8223	Yan Yean	2018	Summer
Kangaroo	YY8229	Yan Yean	2018	Summer
Kangaroo	YY8234	Yan Yean	2018	Summer
Kangaroo	YY8237	Yan Yean	2018	Summer
Kangaroo	YY8244	Yan Yean	2018	Summer
Kangaroo	YY8266	Yan Yean	2018	Summer
Kangaroo	YY10170	Yan Yean	2019	Summer
Kangaroo	GV8287	Greenvale	2018	Summer
Kangaroo	GV10178	Greenvale	2019	Summer
Kangaroo	GV8306	Greenvale	2018	Summer
Kangaroo	GV10183	Greenvale	2019	Summer
Kangaroo	GV10189	Greenvale	2019	Summer
Kangaroo	MR10258	Maroondah	2020	Summer
Kangaroo	C10291	Cardinia	2020	Summer
Kangaroo	C10299	Cardinia	2020	Summer
Kangaroo	CA8412	Cardinia	2018	Autumn
Kangaroo	C8415	Cardinia	2018	Autumn
Kangaroo	C8418	Cardinia	2018	Autumn
Kangaroo	C8430	Cardinia	2018	Autumn
Kangaroo	C8433	Cardinia	2018	Autumn
Kangaroo	C10326	Cardinia	2020	Summer
Kangaroo	C8438	Cardinia	2018	Autumn
Kangaroo	C10350	Cardinia	2020	Summer
Kangaroo	CA8445	Cardinia	2018	Autumn
Kangaroo	CA8454	Cardinia	2018	Autumn
Kangaroo	CA8456	Cardinia	2018	Autumn
Kangaroo	C8457	Cardinia	2018	Autumn
Kangaroo	C8472	Cardinia	2018	Autumn
Kangaroo	SV8474	Silvan	2018	Autumn
Kangaroo	SV8489	Silvan	2018	Autumn
Kangaroo	SV8502	Silvan	2018	Autumn
Kangaroo	SV10433	Silvan	2020	Summer
Kangaroo	SV8524	Silvan	2018	Autumn
Kangaroo	SV10452	Silvan	2020	Summer
Kangaroo	YY10755	Yan Yean	2020	Summer
Kangaroo	GV10784	Greenvale	2020	Summer
Kangaroo	GV10797	Greenvale	2020	Summer
Kangaroo	OS8578	O'Shannassy	2018	Winter
Kangaroo	GV10806	Greenvale	2020	Summer
Kangaroo	GV10819	Greenvale	2020	Summer
Kangaroo	C10854	Cardinia	2020	Summer
Kangaroo	GV8613	Greenvale	2018	Winter
Kangaroo	GV8617	Greenvale	2018	Winter
Kangaroo	GV8620	Greenvale	2018	Winter
Kangaroo	GV8626	Greenvale	2018	Winter
Kangaroo	GV8648	Greenvale	2018	Winter
Kangaroo	GV8654	Greenvale	2018	Winter
Kangaroo	C11154	Cardinia	2021	Autumn
Kangaroo	GV8675	Greenvale	2018	Winter
Kangaroo	GV8681	Greenvale	2018	Winter
Kangaroo	SV11234	Silvan	2021	Autumn
Kangaroo	YY8704	Yan Yean	2018	Winter
Kangaroo	YY8709	Yan Yean	2018	Winter
Kangaroo	YY8710	Yan Yean	2018	Winter
Kangaroo	YY8715	Yan Yean	2018	Winter
Kangaroo	YY8719	Yan Yean	2018	Winter
Kangaroo	YY8724	Yan Yean	2018	Winter
Kangaroo	YY8730	Yan Yean	2018	Winter
Kangaroo	YY8734	Yan Yean	2018	Winter
Kangaroo	C11361	Cardinia	2021	Autumn
Kangaroo	SV11418	Silvan	2021	Autumn
Kangaroo	SV11433	Silvan	2021	Autumn
Kangaroo	YY8755	Yan Yean	2018	Winter
Kangaroo	YY8758	Yan Yean	2018	Winter
Kangaroo	YY8762	Yan Yean	2018	Winter
Kangaroo	YY8774	Yan Yean	2018	Winter
Kangaroo	YY8775	Yan Yean	2018	Winter
Kangaroo	YY8778	Yan Yean	2018	Winter
Kangaroo	YY8779	Yan Yean	2018	Winter
Kangaroo	YY8780	Yan Yean	2018	Winter
Kangaroo	YY8783	Yan Yean	2018	Winter
Kangaroo	GV11609	Greenvale	2021	Winter
Kangaroo	MR8888	Maroondah	2018	Spring
Kangaroo	MR8889	Maroondah	2018	Spring
Kangaroo	MR8890	Maroondah	2018	Spring
Kangaroo	GV11614	Greenvale	2021	Winter
Kangaroo	MR8907	Maroondah	2018	Spring
Kangaroo	MR8909	Maroondah	2018	Spring
Kangaroo	MR8913	Maroondah	2018	Spring
Kangaroo	GV11621	Greenvale	2021	Winter
Kangaroo	MR11698	Maroondah	2021	Winter
Kangaroo	C11757	Cardinia	2021	Spring
Kangaroo	MR8940	Maroondah	2018	Spring
Kangaroo	MR8943	Maroondah	2018	Spring
Kangaroo	MR8953	Maroondah	2018	Spring
Kangaroo	YY9184	Yan Yean	2019	Summer
Kangaroo	GV11900	Greenvale	2021	Spring
Kangaroo	MR8962	Maroondah	2018	Spring
Kangaroo	GV11915	Greenvale	2021	Spring
Kangaroo	MR8972	Maroondah	2018	Spring
Kangaroo	MR8979	Maroondah	2018	Spring
Kangaroo	C8986	Cardinia	2018	Spring
Kangaroo	C8990	Cardinia	2018	Spring
Kangaroo	C8991	Cardinia	2018	Spring
Kangaroo	C9000	Cardinia	2018	Spring
Kangaroo	MR11952	Maroondah	2022	Summer
Kangaroo	SV7169	Silvan	2016	Spring
Kangaroo	CA9022	Cardinia	2018	Spring
Kangaroo	GV6514	Greenvale	2016	Summer
Kangaroo	MR9309	Maroondah	2019	Autumn
Kangaroo	GV6872	Greenvale	2016	Winter
Kangaroo	SV7196	Silvan	2016	Spring
Kangaroo	C9039	Cardinia	2018	Spring
Kangaroo	C9042	Cardinia	2018	Spring
Kangaroo	CA9053	Cardinia	2018	Spring
Kangaroo	YY7361	Yan Yean	2017	Summer
Kangaroo	C9057	Cardinia	2018	Spring
Kangaroo	CA9058	Cardinia	2018	Spring
Kangaroo	C9061	Cardinia	2018	Spring
Kangaroo	YY11558	Yan Yean	2021	Winter
Kangaroo	MR6312	Maroondah	2015	Spring
Kangaroo	SV9074	Silvan	2018	Spring
Kangaroo	SV9077	Silvan	2018	Spring
Kangaroo	SV9082	Silvan	2018	Spring
Kangaroo	SV9087	Silvan	2018	Spring
Kangaroo	SV9102	Silvan	2018	Spring
Kangaroo	YY9149	Yan Yean	2019	Summer
Kangaroo	YY7383	Yan Yean	2017	Summer
Kangaroo	YY9157	Yan Yean	2019	Summer
Kangaroo	GV7419	Greenvale	2017	Summer
Kangaroo	GV7438	Greenvale	2017	Summer
Kangaroo	YY9175	Yan Yean	2019	Summer
Kangaroo	C7605	Cardinia	2017	Winter
Kangaroo	C7664	Cardinia	2017	Winter
Kangaroo	C7687	Cardinia	2017	Winter
Kangaroo	SV7759	Silvan	2017	Winter
Kangaroo	YY7837	Yan Yean	2017	Winter
Kangaroo	YY7842	Yan Yean	2017	Winter
Kangaroo	GV7918	Greenvale	2017	Winter
Kangaroo	GV8293	Greenvale	2018	Summer
Kangaroo	MR9249	Maroondah	2019	Autumn
Kangaroo	MR9252	Maroondah	2019	Autumn
Kangaroo	MR9253	Maroondah	2019	Autumn
Kangaroo	C8399	Cardinia	2018	Autumn
Kangaroo	C8099	Cardinia	2017	Summer
Kangaroo	MR9267	Maroondah	2019	Autumn
Kangaroo	C8444	Cardinia	2018	Autumn
Kangaroo	SV8503	Silvan	2018	Autumn
Kangaroo	MR9275	Maroondah	2019	Autumn
Kangaroo	MR9282	Maroondah	2019	Autumn
Kangaroo	MR9286	Maroondah	2019	Autumn
Kangaroo	MR9292	Maroondah	2019	Autumn
Kangaroo	SV8505	Silvan	2018	Autumn
Kangaroo	SV7202	Silvan	2016	Spring
Kangaroo	SV9338	Silvan	2019	Autumn
Kangaroo	SV9342	Silvan	2019	Autumn
Kangaroo	SV9346	Silvan	2019	Autumn
Kangaroo	SV9365	Silvan	2019	Autumn
Kangaroo	GV8671	Greenvale	2018	Winter
Kangaroo	GV8698	Greenvale	2018	Winter
Kangaroo	MR8906	Maroondah	2018	Spring
Kangaroo	MR8931	Maroondah	2018	Spring
Kangaroo	GV9208	Greenvale	2019	Summer
Kangaroo	MR9269	Maroondah	2019	Autumn
Kangaroo	C9507	Cardinia	2019	Autumn
Kangaroo	C9510	Cardinia	2019	Autumn
Kangaroo	C9514	Cardinia	2019	Autumn
Kangaroo	GV9684	Greenvale	2019	Winter
Kangaroo	MR9831	Maroondah	2019	Winter
Kangaroo	MR9871	Maroondah	2019	Winter
Kangaroo	YY9560	Yan Yean	2019	Winter
Kangaroo	YY9562	Yan Yean	2019	Winter
Kangaroo	YY9565	Yan Yean	2019	Winter
Kangaroo	YY9568	Yan Yean	2019	Winter
Kangaroo	C9951	Cardinia	2019	Spring
Kangaroo	YY9588	Yan Yean	2019	Winter
Kangaroo	YY9591	Yan Yean	2019	Winter
Kangaroo	SV9994	Silvan	2019	Spring
Kangaroo	YY9614	Yan Yean	2019	Winter
Kangaroo	YY9620	Yan Yean	2019	Winter
Kangaroo	GV9651	Greenvale	2019	Winter
Kangaroo	GV9653	Greenvale	2019	Winter
Kangaroo	GV9658	Greenvale	2019	Winter
Kangaroo	GV9667	Greenvale	2019	Winter
Kangaroo	GV9672	Greenvale	2019	Winter
Kangaroo	YY10115	Yan Yean	2019	Summer
Kangaroo	GV9680	Greenvale	2019	Winter
Kangaroo	YY10163	Yan Yean	2019	Summer
Kangaroo	GV9686	Greenvale	2019	Winter
Kangaroo	GV9691	Greenvale	2019	Winter
Kangaroo	GV9700	Greenvale	2019	Winter
Kangaroo	GV10196	Greenvale	2019	Summer
Kangaroo	GV9714	Greenvale	2019	Winter
Kangaroo	MR10229	Maroondah	2020	Summer
Kangaroo	C10295	Cardinia	2020	Summer
Kangaroo	C10347	Cardinia	2020	Summer
Kangaroo	SV10419	Silvan	2020	Summer
Kangaroo	SV10594	Silvan	2020	Spring
Kangaroo	MR10657	Maroondah	2020	Spring
Kangaroo	C11146	Cardinia	2021	Summer
Kangaroo	MR11667	Maroondah	2021	Winter
Kangaroo	C11742	Cardinia	2021	Spring
Kangaroo	C11749	Cardinia	2021	Spring
Kangaroo	SV11855	Silvan	2021	Spring
Kangaroo	MR9823	Maroondah	2019	Winter
Kangaroo	MR9826	Maroondah	2019	Winter
Kangaroo	MR9827	Maroondah	2019	Winter
Kangaroo	GV11892	Greenvale	2021	Spring
Kangaroo	GV11906	Greenvale	2021	Spring
Kangaroo	MR9839	Maroondah	2019	Winter
Kangaroo	MR9842	Maroondah	2019	Winter
Kangaroo	GV11909	Greenvale	2021	Spring
Kangaroo	YY11511	Yan Yean	2021	Winter
Kangaroo	MR9857	Maroondah	2019	Winter
Kangaroo	MR9859	Maroondah	2019	Winter
Kangaroo	MR9860	Maroondah	2019	Winter
Kangaroo	MR9866	Maroondah	2019	Winter
Kangaroo	MR11940	Maroondah	2022	Summer
Kangaroo	MR9875	Maroondah	2019	Winter
Kangaroo	YY10122	Yan Yean	2019	Summer
Kangaroo	MR9877	Maroondah	2019	Winter
Kangaroo	MR9882	Maroondah	2019	Winter
Kangaroo	MR11975	Maroondah	2022	Summer
Kangaroo	MR11989	Maroondah	2022	Summer
Kangaroo	MR11994	Maroondah	2022	Summer
Kangaroo	C9946	Cardinia	2019	Spring
Kangaroo	C9979	Cardinia	2019	Spring
Kangaroo	C9985	Cardinia	2019	Spring
Kangaroo	SV9998	Silvan	2019	Spring
Kangaroo	C8138	Cardinia	2017	Summer
Kangaroo	SV10012	Silvan	2019	Spring
Kangaroo	GV2459	Greenvale	2012	Summer
Kangaroo	SV10055	Silvan	2019	Spring
Kangaroo	SV10036	Silvan	2019	Spring
Kangaroo	SV10040	Silvan	2019	Spring
Kangaroo	SV10042	Silvan	2019	Spring
Kangaroo	SV10046	Silvan	2019	Spring
Kangaroo	SV10050	Silvan	2019	Spring
Kangaroo	SV10052	Silvan	2019	Spring
Kangaroo	GV3920	Greenvale	2013	Winter
Kangaroo	SV10061	Silvan	2019	Spring
Kangaroo	SV10068	Silvan	2019	Spring
Kangaroo	SV10070	Silvan	2019	Spring
Kangaroo	YY10109	Yan Yean	2019	Summer
Kangaroo	SV11444	Silvan	2021	Autumn
Kangaroo	GV4454	Greenvale	2014	Autumn
Kangaroo	YY10120	Yan Yean	2019	Summer
Kangaroo	SV7142	Silvan	2016	Spring
Kangaroo	YY10124	Yan Yean	2019	Summer
Kangaroo	YY10127	Yan Yean	2019	Summer
Kangaroo	YY10143	Yan Yean	2019	Summer
Kangaroo	C9010	Cardinia	2018	Spring
Kangaroo	MR10228	Maroondah	2020	Summer
Kangaroo	MR10235	Maroondah	2020	Summer
Kangaroo	MR10240	Maroondah	2020	Summer
Kangaroo	MR10247	Maroondah	2020	Summer
Kangaroo	MR10226	Maroondah	2020	Summer
Kangaroo	MR10253	Maroondah	2020	Summer
Kangaroo	MR10257	Maroondah	2020	Summer
Kangaroo	MR10262	Maroondah	2020	Summer
Kangaroo	MR10266	Maroondah	2020	Summer
Kangaroo	MR10273	Maroondah	2020	Summer
Kangaroo	MR10274	Maroondah	2020	Summer
Kangaroo	CA10290	Cardinia	2020	Summer
Kangaroo	CA10293	Cardinia	2020	Summer
Kangaroo	CA10307	Cardinia	2020	Summer
Kangaroo	CA10313	Cardinia	2020	Summer
Kangaroo	C10314	Cardinia	2020	Summer
Kangaroo	C10320	Cardinia	2020	Summer
Kangaroo	C10328	Cardinia	2020	Summer
Kangaroo	C10343	Cardinia	2020	Summer
Kangaroo	CA10349	Cardinia	2020	Summer
Kangaroo	MR10249	Maroondah	2020	Summer
Kangaroo	SV10413	Silvan	2020	Summer
Kangaroo	SV10425	Silvan	2020	Summer
Kangaroo	SV10426	Silvan	2020	Summer
Kangaroo	SV10429	Silvan	2020	Summer
Kangaroo	SV10431	Silvan	2020	Summer
Kangaroo	SV7772	Silvan	2017	Winter
Kangaroo	SV10454	Silvan	2020	Summer
Kangaroo	C10515	Cardinia	2020	Spring
Kangaroo	C10522	Cardinia	2020	Spring
Kangaroo	CA10523	Cardinia	2020	Spring
Kangaroo	C10524	Cardinia	2020	Spring
Kangaroo	C10532	Cardinia	2020	Spring
Kangaroo	C10535	Cardinia	2020	Spring
Kangaroo	C10539	Cardinia	2020	Spring
Kangaroo	SV10560	Silvan	2020	Spring
Kangaroo	SV10564	Silvan	2020	Spring
Kangaroo	SV10574	Silvan	2020	Spring
Kangaroo	SV10602	Silvan	2020	Spring
Kangaroo	MR10645	Maroondah	2020	Spring
Kangaroo	MR10650	Maroondah	2020	Spring
Kangaroo	MR10683	Maroondah	2020	Spring
Kangaroo	MR10702	Maroondah	2020	Spring
Kangaroo	MR10708	Maroondah	2020	Spring
Kangaroo	YY10738	Yan Yean	2020	Summer
Kangaroo	YY10742	Yan Yean	2020	Summer
Kangaroo	YY10743	Yan Yean	2020	Summer
Kangaroo	YY10746	Yan Yean	2020	Summer
Kangaroo	YY10751	Yan Yean	2020	Summer
Kangaroo	MR9265	Maroondah	2019	Autumn
Kangaroo	YY10768	Yan Yean	2020	Summer
Kangaroo	YY10770	Yan Yean	2020	Summer
Kangaroo	YY10771	Yan Yean	2020	Summer
Kangaroo	YY10775	Yan Yean	2020	Summer
Kangaroo	YY10777	Yan Yean	2020	Summer
Kangaroo	YY10778	Yan Yean	2020	Summer
Kangaroo	GV10790	Greenvale	2020	Summer
Kangaroo	GV10791	Greenvale	2020	Summer
Kangaroo	GV10792	Greenvale	2020	Summer
Kangaroo	GV10801	Greenvale	2020	Summer
Kangaroo	GV10802	Greenvale	2020	Summer
Kangaroo	GV10814	Greenvale	2020	Summer
Kangaroo	GV10832	Greenvale	2020	Summer
Kangaroo	GV10840	Greenvale	2020	Summer
Kangaroo	GV10844	Greenvale	2020	Summer
Kangaroo	GV10846	Greenvale	2020	Summer
Kangaroo	C10872	Cardinia	2020	Summer
Kangaroo	C10894	Cardinia	2020	Summer
Kangaroo	SV10944	Silvan	2020	Summer
Kangaroo	SV10955	Silvan	2020	Summer
Kangaroo	SV10959	Silvan	2020	Summer
Kangaroo	SV10962	Silvan	2020	Summer
Kangaroo	SV10965	Silvan	2020	Summer
Kangaroo	SV10970	Silvan	2020	Summer
Kangaroo	SV10980	Silvan	2020	Summer
Kangaroo	MR10989	Maroondah	2021	Summer
Kangaroo	MR11004	Maroondah	2021	Summer
Kangaroo	MR11030	Maroondah	2021	Summer
Kangaroo	MR11040	Maroondah	2021	Summer
Kangaroo	MR11045	Maroondah	2021	Summer
Kangaroo	MR11056	Maroondah	2021	Summer
Kangaroo	MR11061	Maroondah	2021	Summer
Kangaroo	C11139	Cardinia	2021	Autumn
Kangaroo	C11162	Cardinia	2021	Autumn
Kangaroo	SV11176	Silvan	2021	Autumn
Kangaroo	SV11177	Silvan	2021	Autumn
Kangaroo	SV11197	Silvan	2021	Autumn
Kangaroo	SV11204	Silvan	2021	Autumn
Kangaroo	SV11208	Silvan	2021	Autumn
Kangaroo	SV11213	Silvan	2021	Autumn
Kangaroo	SV11218	Silvan	2021	Autumn
Kangaroo	SV11454	Silvan	2021	Autumn
Kangaroo	CA11358	Cardinia	2021	Autumn
Kangaroo	CA11368	Cardinia	2021	Autumn
Kangaroo	CA11370	Cardinia	2021	Autumn
Kangaroo	C11372	Cardinia	2021	Autumn
Kangaroo	C11376	Cardinia	2021	Autumn
Kangaroo	SV6704	Silvan	2016	Autumn
Kangaroo	SV11407	Silvan	2021	Autumn
Kangaroo	MR11711	Maroondah	2021	Winter
Kangaroo	YY11494	Yan Yean	2021	Winter
Kangaroo	YY11509	Yan Yean	2021	Winter
Kangaroo	YY11524	Yan Yean	2021	Winter
Kangaroo	YY10767	Yan Yean	2020	Summer
Kangaroo	YY11539	Yan Yean	2021	Winter
Kangaroo	YY7800	Yan Yean	2017	Winter
Kangaroo	YY11552	Yan Yean	2021	Winter
Kangaroo	SV7715	Silvan	2017	Winter
Kangaroo	YY11564	Yan Yean	2021	Winter
Kangaroo	YY11565	Yan Yean	2021	Winter
Kangaroo	YY11570	Yan Yean	2021	Winter
Kangaroo	GV11598	Greenvale	2021	Winter
Kangaroo	GV11617	Greenvale	2021	Winter
Kangaroo	GV11639	Greenvale	2021	Winter
Kangaroo	MR11672	Maroondah	2021	Winter
Kangaroo	MR11677	Maroondah	2021	Winter
Kangaroo	C8116	Cardinia	2017	Summer
Kangaroo	MR11687	Maroondah	2021	Winter
Kangaroo	MR11695	Maroondah	2021	Winter
Kangaroo	C11737	Cardinia	2021	Spring
Kangaroo	C11745	Cardinia	2021	Spring
Kangaroo	C11767	Cardinia	2021	Spring
Kangaroo	C11778	Cardinia	2021	Spring
Kangaroo	SV11857	Silvan	2021	Spring
Kangaroo	SV11858	Silvan	2021	Spring
Kangaroo	YY11866	Yan Yean	2021	Spring
Kangaroo	YY11870	Yan Yean	2021	Spring
Kangaroo	YY11873	Yan Yean	2021	Spring
Kangaroo	GV11895	Greenvale	2021	Spring
Kangaroo	GV11899	Greenvale	2021	Spring
Kangaroo	GV11926	Greenvale	2021	Spring
Kangaroo	MR11948	Maroondah	2022	Summer
Kangaroo	MR11984	Maroondah	2022	Summer
Kangaroo	MR11997	Maroondah	2022	Summer
Kangaroo	MR12011	Maroondah	2022	Summer
Kangaroo	GV10805	Greenvale	2020	Summer
Kangaroo	MR11674	Maroondah	2021	Winter
Wallaby	OS5241	O'Shannassy	2014	Spring	106
Wallaby	MR7043	Maroondah	2017	Winter
Wallaby	SV3188	Silvan	2012	Spring
Wallaby	OS3365	O'Shannassy	2013	Autumn
Wallaby	CA11304	Silvan	2021	Autumn
Wallaby	SV11447	Silvan	2017	Winter
Wallaby	MR6563	Maroondah	2016	Autumn
Wallaby	SV7721	Silvan	2017	Winter
Wallaby	SV7782	Silvan	2017	Winter
Wallaby	OS5222	O'Shannassy	2014	Spring
Wallaby	OS5236	O'Shannassy	2014	Spring
Wallaby	SV11458	Silvan	2021	Autumn
Wallaby	SV7172	Silvan	2016	Spring
Wallaby	OS5764	O'Shannassy	2015	Autumn
Wallaby	OS5772	O'Shannassy	2015	Autumn
Wallaby	MR7048	Maroondah	2018	Winter
Wallaby	OS5808	O'Shannassy	2015	Autumn
Wallaby	SV5938	Silvan	2015	Autumn
Wallaby	SV5969	Silvan	2015	Autumn
Wallaby	SV5984	Silvan	2015	Autumn
Wallaby	SV7195	Silvan	2016	Spring
Wallaby	MR6283	Maroondah	2015	Spring
Wallaby	OS5728	O'Shannassy	2015	Autumn
Wallaby	SV10619	Silvan	2020	Spring
Wallaby	YY6467	Yan Yean	2016	Summer
Wallaby	YY6469	Yan Yean	2016	Summer
Wallaby	MR6557	Maroondah	2016	Autumn
Wallaby	MR6571	Maroondah	2016	Autumn
Wallaby	MR6584	Maroondah	2016	Autumn
Wallaby	C6652	Cardinia	2016	Autumn
Wallaby	SV6683	Silvan	2016	Autumn
Wallaby	SV6689	Silvan	2016	Autumn
Wallaby	SV6697	Silvan	2016	Autumn
Wallaby	SV7223	Silvan	2016	Spring
Wallaby	SV6729	Silvan	2016	Autumn
Wallaby	SV6736	Silvan	2016	Autumn
Wallaby	SV6741	Silvan	2016	Autumn
Wallaby	SV6746	Silvan	2016	Autumn
Wallaby	SV6757	Silvan	2016	Autumn
Wallaby	SV6759	Silvan	2016	Autumn
Wallaby	SV6768	Silvan	2016	Autumn
Wallaby	YY6780	Yan Yean	2016	Winter
Wallaby	MR7040	Maroondah	2016	Winter
Wallaby	MR7046	Maroondah	2016	Winter
Wallaby	MR7053	Maroondah	2019	Winter
Wallaby	SV11451	Silvan	2021	Autumn
Wallaby	MR7086	Maroondah	2020	Winter
Wallaby	SV6717	Silvan	2016	Autumn
Wallaby	SV6699	Silvan	2016	Autumn
Wallaby	SV7187	Silvan	2016	Spring
Wallaby	YY6038	Yan Yean	2015	Winter
Wallaby	SV7217	Silvan	2016	Spring
Wallaby	SV7783	Silvan	2017	Winter
Wallaby	OS7323	O'Shannassy	2016	Spring
Wallaby	SV9393	Silvan	2019	Autumn
Wallaby	MR7482	Maroondah	2017	Autumn
Wallaby	MR7499	Maroondah	2017	Autumn
Wallaby	MR7505	Maroondah	2017	Autumn
Wallaby	C7644	Cardinia	2017	Winter
Wallaby	SV7702	Silvan	2017	Winter
Wallaby	SV7771	Silvan	2017	Winter
Wallaby	OS5806	O'Shannassy	2015	Autumn
Wallaby	SV10027	Silvan	2019	Spring
Wallaby	CA8093	Cardinia	2017	Summer
Wallaby	CA8095	Cardinia	2017	Summer
Wallaby	C8096	Cardinia	2017	Summer
Wallaby	MR8367	Maroondah	2018	Autumn
Wallaby	CA8446	Cardinia	2018	Autumn
Wallaby	SV8483	Silvan	2018	Autumn
Wallaby	SV10401	Silvan	2020	Summer
Wallaby	SV8515	Silvan	2018	Autumn
Wallaby	YY11503	Yan Yean	2021	Winter
Wallaby	SV7138	Silvan	2016	Spring
Wallaby	SV9415	Silvan	2019	Autumn
Wallaby	SV9420	Silvan	2019	Autumn
Wallaby	SV9422	Silvan	2019	Autumn
Wallaby	C9500	Cardinia	2019	Autumn
Wallaby	SV10396	Silvan	2020	Summer
Wallaby	SV10390	Silvan	2020	Summer
Wallaby	SV10394	Silvan	2020	Summer
Wallaby	SV10397	Silvan	2020	Summer
Wallaby	MR7492	Maroondah	2017	Autumn
Wallaby	SV10010	Silvan	2019	Spring
Wallaby	YY10113	Yan Yean	2019	Summer
Wallaby	SV10077	Silvan	2019	Spring
Wallaby	SV10078	Silvan	2019	Spring
Wallaby	YY10135	Yan Yean	2019	Summer
Wallaby	YY10168	Yan Yean	2019	Summer
Wallaby	SV11393	Silvan	2021	Autumn
Wallaby	MR6309	Maroondah	2015	Spring
Wallaby	SV10387	Silvan	2020	Summer
Wallaby	SV10400	Silvan	2020	Summer
Wallaby	SV10407	Silvan	2020	Summer
Wallaby	SV10567	Silvan	2020	Spring
Wallaby	SV10569	Silvan	2020	Spring
Wallaby	YY10756	Yan Yean	2020	Summer
Wallaby	YY10757	Yan Yean	2020	Summer
Wallaby	YY10758	Yan Yean	2020	Summer
Wallaby	MR6280	Maroondah	2015	Spring
Wallaby	SV10004	Silvan	2019	Spring
Wallaby	SV11445	Silvan	2021	Autumn
Wallaby	SV11402	Silvan	2021	Autumn
Wallaby	YY11500	Yan Yean	2021	Winter
Wallaby	YY11525	Yan Yean	2021	Winter
Wallaby	YY11545	Yan Yean	2021	Winter
Wallaby	SV11853	Silvan	2021	Spring
Emu	CA1518	Cardinia	2010	Spring	94
Emu	CA1519	Cardinia	2010	Spring
Emu	CA1520	Cardinia	2010	Spring
Emu	CA2238	Cardinia	2011	Winter
Emu	CA2239	Cardinia	2011	Winter
Emu	CA2240	Cardinia	2011	Winter
Emu	CA2241	Cardinia	2011	Winter
Emu	CA3267	Cardinia	2012	Spring
Emu	CA3268	Cardinia	2012	Spring
Emu	CA3270	Cardinia	2012	Spring
Emu	CA3272	Cardinia	2012	Spring
Emu	CA3274	Cardinia	2012	Spring
Emu	CA3276	Cardinia	2012	Spring
Emu	CA3624	Cardinia	2013	Winter
Emu	CA3632	Cardinia	2013	Winter
Emu	CA3644	Cardinia	2013	Winter
Emu	CA3651	Cardinia	2013	Winter
Emu	CA4256	Cardinia	2014	Summer
Emu	CA4293	Cardinia	2014	Summer
Emu	CA4297	Cardinia	2014	Summer
Emu	CA4814	Cardinia	2014	Winter
Emu	CA4815	Cardinia	2014	Winter
Emu	CA4817	Cardinia	2014	Winter
Emu	CA4818	Cardinia	2014	Winter
Emu	CA5314	Cardinia	2015	Summer
Emu	CA5371	Cardinia	2015	Summer
Emu	CA5376	Cardinia	2015	Summer
Emu	SV5415	Cardinia	2015	Summer
Emu	CA5834	Cardinia	2015	Autumn
Emu	CA5853	Cardinia	2015	Autumn
Emu	CA5858	Cardinia	2015	Autumn
Emu	CA6397	Cardinia	2015	Summer
Emu	CA6398	Cardinia	2015	Summer
Emu	CA6404	Cardinia	2015	Summer
Emu	CA6407	Cardinia	2015	Summer
Emu	CA6659	Cardinia	2016	Autumn
Emu	CA7242	Cardinia	2016	Spring
Emu	CA7248	Cardinia	2016	Spring
Emu	CA7263	Cardinia	2016	Spring
Emu	CA7283	Cardinia	2016	Spring
Emu	CA7285	Cardinia	2016	Spring
Emu	CA7287	Cardinia	2016	Spring
Emu	CA7293	Cardinia	2016	Spring
Emu	CA7294	Cardinia	2016	Spring
Emu	CA7299	Cardinia	2016	Spring
Emu	CA7641	Cardinia	2017	Winter
Emu	CA11728	Cardinia	2021	Spring
Emu	CA7643	Cardinia	2017	Winter
Emu	CA7667	Cardinia	2017	Winter
Emu	CA7668	Cardinia	2017	Winter
Emu	CA7669	Cardinia	2017	Winter
Emu	CA8090	Cardinia	2017	Summer
Emu	CA8091	Cardinia	2017	Summer
Emu	CA8105	Cardinia	2017	Summer
Emu	CA8129	Cardinia	2017	Summer
Emu	CA8136	Cardinia	2017	Summer
Emu	CA8152	Cardinia	2017	Summer
Emu	CA8167	Cardinia	2017	Summer
Emu	CA8173	Cardinia	2017	Summer
Emu	CA8413	Cardinia	2018	Autumn
Emu	CA8473	Cardinia	2018	Autumn
Emu	CA8989	Cardinia	2018	Spring
Emu	CA9018	Cardinia	2018	Spring
Emu	CA9023	Cardinia	2018	Spring
Emu	CA9024	Cardinia	2018	Spring
Emu	CA9025	Cardinia	2018	Spring
Emu	CA9027	Cardinia	2018	Spring
Emu	CA9040	Cardinia	2018	Spring
Emu	CA9897	Cardinia	2019	Spring
Emu	CA10310	Cardinia	2020	Summer
Emu	CA10374	Cardinia	2020	Summer
Emu	CA10375	Cardinia	2020	Summer
Emu	CA10376	Cardinia	2020	Summer
Emu	CA10377	Cardinia	2020	Summer
Emu	CA10378	Cardinia	2020	Summer
Emu	CA10469	Cardinia	2020	Spring
Emu	CA10470	Cardinia	2020	Spring
Emu	CA10472	Cardinia	2020	Spring
Emu	CA10885	Cardinia	2020	Summer
Emu	CA10937	Cardinia	2020	Summer
Emu	CA10939	Cardinia	2020	Summer
Emu	CA10940	Cardinia	2020	Summer
Emu	CA10941	Cardinia	2020	Summer
Emu	CA10942	Cardinia	2020	Summer
Emu	CA11169	Cardinia	2021	Autumn
Emu	CA11170	Cardinia	2021	Autumn
Emu	CA11719	Cardinia	2021	Spring
Emu	CA11721	Cardinia	2021	Spring
Emu	CA11722	Cardinia	2021	Spring
Emu	CA11724	Cardinia	2021	Spring
Emu	CA11725	Cardinia	2021	Spring
Emu	CA11726	Cardinia	2021	Spring
Emu	CA11727	Cardinia	2021	Spring
Emu	CA11730	Cardinia	2021	Spring
Wombat	UY7021	Upper Yarra	2016	Winter	94
Wombat	UY7033	Upper Yarra	2016	Winter
Wombat	UY7034	Upper Yarra	2016	Winter
Wombat	UY7038	Upper Yarra	2016	Winter
Wombat	MR7041	Maroondah	2016	Winter
Wombat	MR7083	Maroondah	2016	Winter
Wombat	MR7092	Maroondah	2016	Winter
Wombat	MR7099	Maroondah	2016	Winter
Wombat	MR7120	Maroondah	2016	Winter
Wombat	MR7123	Maroondah	2016	Winter
Wombat	SV7149	Silvan	2016	Spring
Wombat	SV7194	Silvan	2016	Spring
Wombat	CA7235	Cardinia	2016	Spring
Wombat	CA7238	Cardinia	2016	Spring
Wombat	CA7260	Cardinia	2016	Spring
Wombat	OS7316	O'Shannassy	2016	Spring
Wombat	OS7317	O'Shannassy	2016	Spring
Wombat	OS7322	O'Shannassy	2016	Spring
Wombat	OS7327	O'Shannassy	2016	Spring
Wombat	MR7486	Maroondah	2017	Autumn
Wombat	CA7617	Cardinia	2017	Winter
Wombat	CA7619	Cardinia	2017	Winter
Wombat	CA7622	Cardinia	2017	Winter
Wombat	CA7639	Cardinia	2017	Winter
Wombat	CA7666	Cardinia	2017	Winter
Wombat	CA7688	Cardinia	2017	Winter
Wombat	SV7696	Silvan	2017	Winter
Wombat	SV7699	Silvan	2017	Winter
Wombat	SV7724	Silvan	2017	Winter
Wombat	SV7737	Silvan	2017	Winter
Wombat	SV7745	Silvan	2017	Winter
Wombat	SV7746	Silvan	2017	Winter
Wombat	SV7752	Silvan	2017	Winter
Wombat	SV7761	Silvan	2017	Winter
Wombat	SV7768	Silvan	2017	Winter
Wombat	SV7769	Silvan	2017	Winter
Wombat	SV7770	Silvan	2017	Winter
Wombat	SV7774	Silvan	2017	Winter
Wombat	YY7809	Yan Yean	2017	Winter
Wombat	OS7976	O'Shannassy	2017	Spring
Wombat	OS7977	O'Shannassy	2017	Spring
Wombat	OS7984	O'Shannassy	2017	Spring
Wombat	OS7985	O'Shannassy	2017	Spring
Wombat	OS7987	O'Shannassy	2017	Spring
Wombat	OS7988	O'Shannassy	2017	Spring
Wombat	OS7989	O'Shannassy	2017	Spring
Wombat	OS7990	O'Shannassy	2017	Spring
Wombat	OS7991	O'Shannassy	2017	Spring
Wombat	OS7993	O'Shannassy	2017	Spring
Wombat	OS7994	O'Shannassy	2017	Spring
Wombat	OS7995	O'Shannassy	2017	Spring
Wombat	MR8063	Maroondah	2017	Spring
Wombat	CA8137	Cardinia	2017	Summer
Wombat	CA8139	Cardinia	2017	Summer
Wombat	CA8151	Cardinia	2017	Summer
Wombat	SV8182	Silvan	2017	Summer
Wombat	OS8196	O'Shannassy	2018	Summer
Wombat	OS8200	O'Shannassy	2018	Summer
Wombat	OS8201	O'Shannassy	2018	Summer
Wombat	OS8209	O'Shannassy	2018	Summer
Wombat	MR8381	Maroondah	2018	Autumn
Wombat	CA8427	Cardinia	2018	Autumn
Wombat	YY9537	Yan Yean	2019	Winter
Wombat	YY9605	Yan Yean	2019	Winter
Wombat	YY9617	Yan Yean	2019	Winter
Wombat	YY9618	Yan Yean	2019	Winter
Wombat	YY9626	Yan Yean	2019	Winter
Wombat	SV10380	Silvan	2020	Summer
Wombat	SV10381	Silvan	2020	Summer
Wombat	SV10382	Silvan	2020	Summer
Wombat	SV10383	Silvan	2020	Summer
Wombat	CA11145	Cardinia	2021	Autumn
Wombat	SV11178	Silvan	2021	Autumn
Wombat	SV11180	Silvan	2021	Autumn
Wombat	SV11193	Silvan	2021	Autumn
Wombat	SV11196	Silvan	2021	Autumn
Wombat	SV11252	Silvan	2021	Autumn
Wombat	SV11254	Silvan	2021	Autumn
Wombat	SV11256	Silvan	2021	Autumn
Wombat	OS11291	O'Shannassy	2021	Autumn
Wombat	OS11292	O'Shannassy	2021	Autumn
Wombat	OS11293	O'Shannassy	2021	Autumn
Wombat	CA11341	Cardinia	2021	Autumn
Wombat	CA11342	Cardinia	2021	Autumn
Wombat	CA11343	Cardinia	2021	Autumn
Wombat	CA11344	Cardinia	2021	Autumn
Wombat	CA11345	Cardinia	2021	Autumn
Wombat	YY11501	Yan Yean	2021	Winter
Wombat	YY11502	Yan Yean	2021	Winter
Wombat	YY11505	Yan Yean	2021	Winter
Wombat	YY11510	Yan Yean	2021	Winter
Wombat	YY11514	Yan Yean	2021	Winter
Wombat	YY11526	Yan Yean	2021	Winter
Wombat	CA11751	Cardinia	2021	Spring
Red deer	YY5112	Yan Yean	2014	Spring	70
Red deer	YY5136	Yan Yean	2014	Spring
Red deer	YY5142	Yan Yean	2014	Spring
Red deer	YY5146	Yan Yean	2014	Spring
Red deer	YY5152	Yan Yean	2014	Spring
Red deer	YY5604	Yan Yean	2015	Summer
Red deer	YY6008	Yan Yean	2015	Winter
Red deer	YY6050	Yan Yean	2015	Winter
Red deer	YY6063	Yan Yean	2015	Winter
Red deer	YY6065	Yan Yean	2015	Winter
Red deer	YY6077	Yan Yean	2015	Winter
Red deer	YY6080	Yan Yean	2015	Winter
Red deer	YY6426	Yan Yean	2016	Summer
Red deer	YY6444	Yan Yean	2016	Summer
Red deer	YY6455	Yan Yean	2016	Summer
Red deer	YY6777	Yan Yean	2016	Winter
Red deer	YY6790	Yan Yean	2016	Winter
Red deer	YY6820	Yan Yean	2016	Winter
Red deer	YY6848	Yan Yean	2016	Winter
Red deer	YY7793	Yan Yean	2017	Winter
Red deer	YY7856	Yan Yean	2017	Winter
Red deer	YY7876	Yan Yean	2017	Winter
Red deer	YY8225	Yan Yean	2018	Summer
Red deer	YY8242	Yan Yean	2018	Summer
Red deer	YY8262	Yan Yean	2018	Summer
Red deer	YY8738	Yan Yean	2018	Winter
Red deer	YY8739	Yan Yean	2018	Winter
Red deer	YY8742	Yan Yean	2018	Winter
Red deer	YY8743	Yan Yean	2018	Winter
Red deer	YY8744	Yan Yean	2018	Winter
Red deer	YY8745	Yan Yean	2018	Winter
Red deer	YY8747	Yan Yean	2018	Winter
Red deer	YY8749	Yan Yean	2018	Winter
Red deer	YY8793	Yan Yean	2018	Winter
Red deer	YY8794	Yan Yean	2018	Winter
Red deer	YY9194	Yan Yean	2019	Summer
Red deer	YY9195	Yan Yean	2019	Summer
Red deer	YY9197	Yan Yean	2019	Summer
Red deer	YY9540	Yan Yean	2019	Winter
Red deer	YY9545	Yan Yean	2019	Winter
Red deer	YY9547	Yan Yean	2019	Winter
Red deer	YY9554	Yan Yean	2019	Winter
Red deer	YY9556	Yan Yean	2019	Winter
Red deer	YY9558	Yan Yean	2019	Winter
Red deer	YY7797	Yan Yean	2017	Winter
Red deer	YY7877	Yan Yean	2017	Winter
Red deer	YY8271	Yan Yean	2018	Summer
Red deer	MR8377	Maroondah	2018	Summer
Red deer	YY8746	Yan Yean	2018	Winter
Red deer	YY8748	Yan Yean	2018	Winter
Red deer	YY10082	Yan Yean	2019	Summer
Red deer	YY10083	Yan Yean	2019	Summer
Red deer	YY10084	Yan Yean	2019	Summer
Red deer	YY9539	Yan Yean	2019	Winter
Red deer	YY10086	Yan Yean	2019	Summer
Red deer	YY10088	Yan Yean	2019	Summer
Red deer	YY10089	Yan Yean	2019	Summer
Red deer	YY10090	Yan Yean	2019	Summer
Red deer	YY9552	Yan Yean	2019	Winter
Red deer	YY10085	Yan Yean	2019	Summer
Red deer	YY10156	Yan Yean	2019	Summer
Red deer	YY10166	Yan Yean	2019	Summer
Red deer	YY10172	Yan Yean	2019	Summer
Red deer	YY11490	Yan Yean	2021	Winter
Red deer	YY11480	Yan Yean	2021	Winter
Red deer	YY11485	Yan Yean	2021	Winter
Red deer	YY11487	Yan Yean	2021	Winter
Red deer	YY6794	Yan Yean	2016	Winter
Red deer	YY4394	Yan Yean	2014	Autumn
Red deer	YY5614	Yan Yean	2015	Summer
Fallow deer	C4820	Cardinia	2014	Winter	49
Fallow deer	C5835	Cardinia	2015	Autumn
Fallow deer	OS8610	O'Shannassy	2018	Winter
Fallow deer	CA9432	Cardinia	2019	Autumn
Fallow deer	CA9444	Cardinia	2019	Autumn
Fallow deer	CA9465	Cardinia	2019	Autumn
Fallow deer	CA9479	Cardinia	2019	Autumn
Fallow deer	CA9913	Cardinia	2019	Spring
Fallow deer	CA9931	Cardinia	2019	Spring
Fallow deer	CA9936	Cardinia	2019	Spring
Fallow deer	SV9991	Silvan	2019	Spring
Fallow deer	SV9992	Silvan	2019	Spring
Fallow deer	CA9003	Cardinia	2018	Spring
Fallow deer	CA9032	Cardinia	2018	Spring
Fallow deer	SV9989	Silvan	2019	Spring
Fallow deer	CA10916	Cardinia	2020	Summer
Fallow deer	CA10921	Cardinia	2020	Summer
Fallow deer	CA10934	Cardinia	2020	Summer
Fallow deer	CA11115	Cardinia	2021	Autumn
Fallow deer	CA11119	Cardinia	2021	Autumn
Fallow deer	CA11295	Cardinia	2021	Autumn
Fallow deer	CA11297	Cardinia	2021	Autumn
Fallow deer	CA11301	Cardinia	2021	Autumn
Fallow deer	CA11303	Cardinia	2021	Autumn
Fallow deer	CA11311	Cardinia	2021	Autumn
Fallow deer	CA11313	Cardinia	2021	Autumn
Fallow deer	CA11314	Cardinia	2021	Autumn
Fallow deer	CA11317	Cardinia	2021	Autumn
Fallow deer	CA11798	Cardinia	2021	Spring
Fallow deer	CA11814	Cardinia	2021	Spring
Fallow deer	CA11815	Cardinia	2021	Spring
Fallow deer	CA11816	Cardinia	2021	Spring
Fallow deer	CA11845	Cardinia	2021	Spring
Fallow deer	CA10355	Cardinia	2020	Summer
Fallow deer	CA10361	Cardinia	2020	Summer
Fallow deer	CA10365	Cardinia	2020	Summer
Fallow deer	CA11847	Cardinia	2021	Spring
Fallow deer	CA11848	Cardinia	2021	Spring
Fallow deer	CA11850	Cardinia	2021	Spring
Fallow deer	CA10494	Cardinia	2020	Spring
Fallow deer	CA10920	Cardinia	2020	Summer
Fallow deer	CA11312	Cardinia	2021	Autumn
Fallow deer	CA11322	Cardinia	2021	Autumn
Fallow deer	C4247	Cardinia	2014	Summer
Fallow deer	CA11806	Cardinia	2021	Spring
Fallow deer	CA11811	Cardinia	2021	Spring
Fallow deer	CA11812	Cardinia	2021	Spring
Fallow deer	CA11843	Cardinia	2021	Spring
Fallow deer	CA11846	Cardinia	2021	Spring
Sambar deer	UY3520	Upper Yarra	2013	Winter	398
Sambar deer	UY3522	Upper Yarra	2013	Winter
Sambar deer	UY3581	Upper Yarra	2013	Winter
Sambar deer	C3612	Cardinia	2013	Winter
Sambar deer	C3613	Cardinia	2013	Winter
Sambar deer	C3655	Cardinia	2013	Winter
Sambar deer	C3663	Cardinia	2013	Winter
Sambar deer	C3669	Cardinia	2013	Winter
Sambar deer	YY3844	Yan Yean	2013	Winter
Sambar deer	UY3984	Upper Yarra	2013	Spring
Sambar deer	UY4050	Upper Yarra	2013	Spring
Sambar deer	OS4078	O'Shannassy	2013	Spring
Sambar deer	OS4089	O'Shannassy	2013	Spring
Sambar deer	OS4130	O'Shannassy	2013	Spring
Sambar deer	MR4143	Maroondah	2013	Summer
Sambar deer	C4251	Cardinia	2014	Summer
Sambar deer	YY4360	Yan Yean	2014	Autumn
Sambar deer	OS4514	O'Shannassy	2014	Autumn
Sambar deer	OS4543	O'Shannassy	2014	Autumn
Sambar deer	OS4549	O'Shannassy	2014	Autumn
Sambar deer	OS4556	O'Shannassy	2014	Autumn
Sambar deer	OS4566	O'Shannassy	2014	Autumn
Sambar deer	OS4601	O'Shannassy	2014	Autumn
Sambar deer	UY4610	Upper Yarra	2014	Autumn
Sambar deer	UY4629	Upper Yarra	2014	Autumn
Sambar deer	UY4639	Upper Yarra	2014	Autumn
Sambar deer	UY4656	Upper Yarra	2014	Autumn
Sambar deer	MR4795	Maroondah	2014	Winter
Sambar deer	C4807	Cardinia	2014	Winter
Sambar deer	C4830	Cardinia	2014	Winter
Sambar deer	C4889	Cardinia	2014	Winter
Sambar deer	YY5121	Yan Yean	2014	Spring
Sambar deer	UY5164	Upper Yarra	2014	Spring
Sambar deer	UY5174	Upper Yarra	2014	Spring
Sambar deer	OS5230	O'Shannassy	2014	Spring
Sambar deer	OS5271	O'Shannassy	2014	Spring
Sambar deer	OS5294	O'Shannassy	2014	Spring
Sambar deer	OS5298	O'Shannassy	2014	Spring
Sambar deer	C5325	Cardinia	2015	Summer
Sambar deer	C5331	Cardinia	2015	Summer
Sambar deer	UY5631	Upper Yarra	2015	Autumn
Sambar deer	UY5652	Upper Yarra	2015	Autumn
Sambar deer	UY5666	Upper Yarra	2015	Autumn
Sambar deer	UY5685	Upper Yarra	2015	Autumn
Sambar deer	UY5705	Upper Yarra	2015	Autumn
Sambar deer	OS5721	O'Shannassy	2015	Autumn
Sambar deer	OS5793	O'Shannassy	2015	Autumn
Sambar deer	OS5796	O'Shannassy	2015	Autumn
Sambar deer	C5819	Cardinia	2015	Autumn
Sambar deer	C5852	Cardinia	2015	Autumn
Sambar deer	C5870	Cardinia	2015	Autumn
Sambar deer	YY6021	Yan Yean	2015	Winter
Sambar deer	UY6186	Upper Yarra	2015	Winter
Sambar deer	UY6230	Upper Yarra	2015	Spring
Sambar deer	UY6243	Upper Yarra	2015	Spring
Sambar deer	C6377	Cardinia	2015	Summer
Sambar deer	UY6523	Upper Yarra	2016	Summer
Sambar deer	UY6526	Upper Yarra	2016	Summer
Sambar deer	UY6534	Upper Yarra	2016	Summer
Sambar deer	UY6539	Upper Yarra	2016	Summer
Sambar deer	UY6548	Upper Yarra	2016	Summer
Sambar deer	MR6552	Maroondah	2016	Autumn
Sambar deer	MR6556	Maroondah	2016	Autumn
Sambar deer	MR6578	Maroondah	2016	Autumn
Sambar deer	MR6586	Maroondah	2016	Autumn
Sambar deer	C6606	Cardinia	2016	Autumn
Sambar deer	C6624	Cardinia	2016	Autumn
Sambar deer	YY6836	Yan Yean	2016	Winter
Sambar deer	UY6959	Upper Yarra	2016	Winter
Sambar deer	UY7025	Upper Yarra	2016	Winter
Sambar deer	UY7026	Upper Yarra	2016	Winter
Sambar deer	MR7052	Maroondah	2016	Winter
Sambar deer	MR7084	Maroondah	2016	Winter
Sambar deer	MR7111	Maroondah	2016	Winter
Sambar deer	C7233	Cardinia	2016	Spring
Sambar deer	C7288	Cardinia	2016	Spring
Sambar deer	MR7483	Maroondah	2017	Autumn
Sambar deer	UY7542	Upper Yarra	2017	Autumn
Sambar deer	UY7567	Upper Yarra	2017	Autumn
Sambar deer	C7611	Cardinia	2017	Winter
Sambar deer	C7613	Cardinia	2017	Winter
Sambar deer	C7647	Cardinia	2017	Winter
Sambar deer	C7665	Cardinia	2017	Winter
Sambar deer	CA7686	Cardinia	2017	Winter
Sambar deer	C7693	Cardinia	2017	Winter
Sambar deer	CA7694	Cardinia	2017	Winter
Sambar deer	YY7805	Yan Yean	2017	Winter
Sambar deer	YY7859	Yan Yean	2017	Winter
Sambar deer	CA8112	Cardinia	2017	Summer
Sambar deer	C8115	Cardinia	2017	Summer
Sambar deer	C8128	Cardinia	2017	Summer
Sambar deer	CA8130	Cardinia	2017	Summer
Sambar deer	CA8131	Cardinia	2017	Summer
Sambar deer	C8134	Cardinia	2017	Summer
Sambar deer	CA8170	Cardinia	2017	Summer
Sambar deer	OS8195	O'Shannassy	2018	Summer
Sambar deer	OS8198	O'Shannassy	2018	Summer
Sambar deer	OS8202	O'Shannassy	2018	Summer
Sambar deer	OS8208	O'Shannassy	2018	Summer
Sambar deer	OS8211	O'Shannassy	2018	Summer
Sambar deer	OS8213	O'Shannassy	2018	Summer
Sambar deer	MR8366	Maroondah	2018	Autumn
Sambar deer	MR8369	Maroondah	2018	Autumn
Sambar deer	MR8370	Maroondah	2018	Autumn
Sambar deer	MR8374	Maroondah	2018	Autumn
Sambar deer	MR8376	Maroondah	2018	Autumn
Sambar deer	MR8378	Maroondah	2018	Autumn
Sambar deer	MR8380	Maroondah	2018	Autumn
Sambar deer	MR8384	Maroondah	2018	Autumn
Sambar deer	OS8542	O'Shannassy	2018	Winter
Sambar deer	OS8545	O'Shannassy	2018	Winter
Sambar deer	OS8551	O'Shannassy	2018	Winter
Sambar deer	OS8556	O'Shannassy	2018	Winter
Sambar deer	OS8560	O'Shannassy	2018	Winter
Sambar deer	OS8564	O'Shannassy	2018	Winter
Sambar deer	OS8580	O'Shannassy	2018	Winter
Sambar deer	OS8590	O'Shannassy	2018	Winter
Sambar deer	OS8596	O'Shannassy	2018	Winter
Sambar deer	OS8611	O'Shannassy	2018	Winter
Sambar deer	CA8983	Cardinia	2018	Spring
Sambar deer	CA8984	Cardinia	2018	Spring
Sambar deer	C8996	Cardinia	2018	Spring
Sambar deer	C9002	Cardinia	2018	Spring
Sambar deer	C9019	Cardinia	2018	Spring
Sambar deer	C9020	Cardinia	2018	Spring
Sambar deer	C9052	Cardinia	2018	Spring
Sambar deer	CA9065	Cardinia	2018	Spring
Sambar deer	OS9115	O'Shannassay	2018	Summer
Sambar deer	OS9117	O'Shannassay	2018	Summer
Sambar deer	OS9119	O'Shannassay	2018	Summer
Sambar deer	OS9121	O'Shannassay	2018	Summer
Sambar deer	OS9126	O'Shannassay	2018	Summer
Sambar deer	OS9129	O'Shannassay	2018	Summer
Sambar deer	OS9133	O'Shannassay	2018	Summer
Sambar deer	OS9135	O'Shannassay	2018	Summer
Sambar deer	MR9311	Maroondah	2019	Autumn
Sambar deer	MR9312	Maroondah	2019	Autumn
Sambar deer	MR9314	Maroondah	2019	Autumn
Sambar deer	MR9330	Maroondah	2019	Autumn
Sambar deer	MR9331	Maroondah	2019	Autumn
Sambar deer	SV9426	Silvan	2019	Autumn
Sambar deer	CA9429	Cardinia	2019	Autumn
Sambar deer	CA9430	Cardinia	2019	Autumn
Sambar deer	C9435	Cardinia	2019	Autumn
Sambar deer	C9437	Cardinia	2019	Autumn
Sambar deer	CA9442	Cardinia	2019	Autumn
Sambar deer	C9446	Cardinia	2019	Autumn
Sambar deer	C9455	Cardinia	2019	Autumn
Sambar deer	C9460	Cardinia	2019	Autumn
Sambar deer	C9468	Cardinia	2019	Autumn
Sambar deer	C9470	Cardinia	2019	Autumn
Sambar deer	C9475	Cardinia	2019	Autumn
Sambar deer	CA9482	Cardinia	2019	Autumn
Sambar deer	CA9483	Cardinia	2019	Autumn
Sambar deer	AR9520	Armstrong	2019	Winter
Sambar deer	ARM9521	Armstrong	2019	Winter
Sambar deer	AR9522	Armstrong	2019	Winter
Sambar deer	AR9523	Armstrong	2019	Winter
Sambar deer	AR9524	Armstrong	2019	Winter
Sambar deer	ARM9526	Armstrong	2019	Winter
Sambar deer	AR9534	Armstrong	2019	Winter
Sambar deer	YY9548	Yan Yean	2019	Winter
Sambar deer	YY9551	Yan Yean	2019	Winter
Sambar deer	UY9764	Upper Yarra	2019	Winter
Sambar deer	UY9766	Upper Yarra	2019	Winter
Sambar deer	UY9772	Upper Yarra	2019	Winter
Sambar deer	UY9776	Upper Yarra	2019	Winter
Sambar deer	UY9779	Upper Yarra	2019	Winter
Sambar deer	UY9780	Upper Yarra	2019	Winter
Sambar deer	UY9781	Upper Yarra	2019	Winter
Sambar deer	UY9785	Upper Yarra	2019	Winter
Sambar deer	UY9787	Upper Yarra	2019	Winter
Sambar deer	UY9788	Upper Yarra	2019	Winter
Sambar deer	UY9798	Upper Yarra	2019	Winter
Sambar deer	MR9806	Maroondah	2019	Winter
Sambar deer	C9899	Cardinia	2019	Spring
Sambar deer	C9903	Cardinia	2019	Spring
Sambar deer	C9910	Cardinia	2019	Spring
Sambar deer	C9912	Cardinia	2019	Spring
Sambar deer	C9915	Cardinia	2019	Spring
Sambar deer	C9917	Cardinia	2019	Spring
Sambar deer	C9919	Cardinia	2019	Spring
Sambar deer	C9923	Cardinia	2019	Spring
Sambar deer	C9926	Cardinia	2019	Spring
Sambar deer	C9930	Cardinia	2019	Spring
Sambar deer	C9933	Cardinia	2019	Spring
Sambar deer	C9937	Cardinia	2019	Spring
Sambar deer	CA9940	Cardinia	2019	Spring
Sambar deer	SV9990	Silvan	2019	Spring
Sambar deer	YY10092	Yan Yean	2019	Summer
Sambar deer	YY10095	Yan Yean	2019	Summer
Sambar deer	YY10108	Yan Yean	2019	Summer
Sambar deer	MR10201	Maroondah	2020	Summer
Sambar deer	MR10204	Maroondah	2020	Summer
Sambar deer	MR10209	Maroondah	2020	Summer
Sambar deer	MR10212	Maroondah	2020	Summer
Sambar deer	MR10213	Maroondah	2020	Summer
Sambar deer	MR10215	Maroondah	2020	Summer
Sambar deer	MR10216	Maroondah	2020	Summer
Sambar deer	CA10354	Cardinia	2020	Summer
Sambar deer	CA10357	Cardinia	2020	Summer
Sambar deer	CA10359	Cardinia	2020	Summer
Sambar deer	C10372	Cardinia	2020	Summer
Sambar deer	C7616	Cardinia	2017	Winter
Sambar deer	C7623	Cardinia	2017	Winter
Sambar deer	C7634	Cardinia	2017	Winter
Sambar deer	C8133	Cardinia	2017	Summer
Sambar deer	OS8554	O'Shannassy	2018	Winter
Sambar deer	OS8558	O'Shannassy	2018	Winter
Sambar deer	OS8572	O'Shannassy	2018	Winter
Sambar deer	OS8581	O'Shannassy	2018	Winter
Sambar deer	OS8591	O'Shannassy	2018	Winter
Sambar deer	C10474	Cardinia	2020	Spring
Sambar deer	C10477	Cardinia	2020	Spring
Sambar deer	C10478	Cardinia	2020	Spring
Sambar deer	C10480	Cardinia	2020	Spring
Sambar deer	C10481	Cardinia	2020	Spring
Sambar deer	C10486	Cardinia	2020	Spring
Sambar deer	OS8597	O'Shannassy	2018	Winter
Sambar deer	C9035	Cardinia	2018	Spring
Sambar deer	C10495	Cardinia	2020	Spring
Sambar deer	C9464	Cardinia	2019	Autumn
Sambar deer	C10503	Cardinia	2020	Spring
Sambar deer	ARM9528	Armstrong	2019	Winter
Sambar deer	UY9774	Upper Yarra	2019	Winter
Sambar deer	UY9784	Upper Yarra	2019	Winter
Sambar deer	SV10644	Silvan	2020	Spring
Sambar deer	UY9794	Upper Yarra	2019	Winter
Sambar deer	MR10723	Maroondah	2020	Spring
Sambar deer	MR10724	Maroondah	2020	Spring
Sambar deer	MR9808	Maroondah	2019	Winter
Sambar deer	MR9810	Maroondah	2019	Winter
Sambar deer	MR10731	Maroondah	2020	Spring
Sambar deer	MR10733	Maroondah	2020	Spring
Sambar deer	MR10734	Maroondah	2020	Spring
Sambar deer	C9906	Cardinia	2019	Spring
Sambar deer	C10366	Cardinia	2020	Summer
Sambar deer	C10370	Cardinia	2020	Summer
Sambar deer	C10371	Cardinia	2020	Summer
Sambar deer	C10498	Cardinia	2020	Spring
Sambar deer	MR10726	Maroondah	2020	Spring
Sambar deer	MR10727	Maroondah	2020	Spring
Sambar deer	C10908	Cardinia	2020	Summer
Sambar deer	C10918	Cardinia	2020	Summer
Sambar deer	C11087	Cardinia	2021	Autumn
Sambar deer	CA10898	Cardinia	2020	Summer
Sambar deer	CA10901	Cardinia	2020	Summer
Sambar deer	CA10904	Cardinia	2020	Summer
Sambar deer	C11104	Cardinia	2021	Autumn
Sambar deer	C10912	Cardinia	2020	Summer
Sambar deer	C10914	Cardinia	2020	Summer
Sambar deer	C11114	Cardinia	2021	Autumn
Sambar deer	C11121	Cardinia	2021	Autumn
Sambar deer	OS11283	O'Shannassy	2021	Autumn
Sambar deer	C10924	Cardinia	2020	Summer
Sambar deer	C11331	Cardinia	2021	Autumn
Sambar deer	C10927	Cardinia	2020	Summer
Sambar deer	C11804	Cardinia	2021	Spring
Sambar deer	CA10931	Cardinia	2020	Summer
Sambar deer	C11810	Cardinia	2021	Spring
Sambar deer	C11823	Cardinia	2021	Spring
Sambar deer	UY9765	Upper Yarra	2019	Winter
Sambar deer	CA11079	Cardinia	2021	Autumn
Sambar deer	UY9769	Upper Yarra	2019	Winter
Sambar deer	UY9801	Upper Yarra	2019	Winter
Sambar deer	CA10508	Cardinia	2020	Spring
Sambar deer	C11088	Cardinia	2021	Autumn
Sambar deer	SV10984	Silvan	2020	Summer
Sambar deer	SV10986	Silvan	2020	Summer
Sambar deer	CA11093	Cardinia	2021	Autumn
Sambar deer	CA11080	Cardinia	2021	Autumn
Sambar deer	C11097	Cardinia	2021	Autumn
Sambar deer	CA11084	Cardinia	2021	Autumn
Sambar deer	C11101	Cardinia	2021	Autumn
Sambar deer	CA11091	Cardinia	2021	Autumn
Sambar deer	C11106	Cardinia	2021	Autumn
Sambar deer	C11110	Cardinia	2021	Autumn
Sambar deer	CA11094	Cardinia	2021	Autumn
Sambar deer	CA11125	Cardinia	2021	Autumn
Sambar deer	OS11263	O'Shannassy	2021	Autumn
Sambar deer	OS11264	O'Shannassy	2021	Autumn
Sambar deer	C11120	Cardinia	2021	Autumn
Sambar deer	YY11481	Yan Yean	2021	Winter
Sambar deer	CA11123	Cardinia	2021	Autumn
Sambar deer	YY11491	Yan Yean	2021	Winter
Sambar deer	MR11664	Maroondah	2021	Winter
Sambar deer	CA11820	Cardinia	2021	Spring
Sambar deer	CA11830	Cardinia	2021	Spring
Sambar deer	SV11863	Silvan	2021	Spring
Sambar deer	MR11929	Maroondah	2022	Summer
Sambar deer	C7621	Cardinia	2017	Winter
Sambar deer	C7651	Cardinia	2017	Winter
Sambar deer	MR8383	Maroondah	2018	Autumn
Sambar deer	OS11268	O'Shannassy	2021	Autumn
Sambar deer	OS11269	O'Shannassy	2021	Autumn
Sambar deer	OS8552	O'Shannassy	2018	Winter
Sambar deer	OS11274	O'Shannassy	2021	Autumn
Sambar deer	C9477	Cardinia	2019	Autumn
Sambar deer	OS11277	O'Shannassy	2021	Autumn
Sambar deer	OS11279	O'Shannassy	2021	Autumn
Sambar deer	OS11281	O'Shannassy	2021	Autumn
Sambar deer	UY9768	Upper Yarra	2019	Winter
Sambar deer	UY9775	Upper Yarra	2019	Winter
Sambar deer	UY9786	Upper Yarra	2019	Winter
Sambar deer	UY9804	Upper Yarra	2019	Winter
Sambar deer	OS11287	O'Shannassy	2021	Autumn
Sambar deer	OS11288	O'Shannassy	2021	Autumn
Sambar deer	MR9807	Maroondah	2019	Winter
Sambar deer	C9925	Cardinia	2019	Spring
Sambar deer	CA11298	Cardinia	2021	Autumn
Sambar deer	C9928	Cardinia	2019	Spring
Sambar deer	C9939	Cardinia	2019	Spring
Sambar deer	MR10210	Maroondah	2020	Summer
Sambar deer	CA11308	Cardinia	2021	Autumn
Sambar deer	C10373	Cardinia	2020	Summer
Sambar deer	C10489	Cardinia	2020	Spring
Sambar deer	C10491	Cardinia	2020	Spring
Sambar deer	CA11315	Cardinia	2021	Autumn
Sambar deer	C10926	Cardinia	2020	Summer
Sambar deer	C11329	Cardinia	2021	Autumn
Sambar deer	C10928	Cardinia	2020	Summer
Sambar deer	C11332	Cardinia	2021	Autumn
Sambar deer	C11333	Cardinia	2021	Autumn
Sambar deer	C11335	Cardinia	2021	Autumn
Sambar deer	CA11337	Cardinia	2021	Autumn
Sambar deer	C11338	Cardinia	2021	Autumn
Sambar deer	C11089	Cardinia	2021	Autumn
Sambar deer	C11099	Cardinia	2021	Autumn
Sambar deer	C11112	Cardinia	2021	Autumn
Sambar deer	C11124	Cardinia	2021	Autumn
Sambar deer	OS11265	O'Shannassy	2021	Autumn
Sambar deer	OS11271	O'Shannassy	2021	Autumn
Sambar deer	OS11275	O'Shannassy	2021	Autumn
Sambar deer	OS11284	O'Shannassy	2021	Autumn
Sambar deer	OS11285	O'Shannassy	2021	Autumn
Sambar deer	SV11387	Silvan	2021	Autumn
Sambar deer	OS11286	O'Shannassy	2021	Autumn
Sambar deer	C11805	Cardinia	2021	Spring
Sambar deer	C11807	Cardinia	2021	Spring
Sambar deer	C11809	Cardinia	2021	Spring
Sambar deer	C11827	Cardinia	2021	Spring
Sambar deer	UY4011	Upper Yarra	2013	Spring
Sambar deer	C4296	Cardinia	2014	Summer
Sambar deer	OS4522	O'Shannassy	2014	Autumn
Sambar deer	MR4737	Maroondah	2014	Winter
Sambar deer	YY11483	Yan Yean	2021	Winter
Sambar deer	MR4747	Maroondah	2014	Winter
Sambar deer	C4809	Cardinia	2014	Winter
Sambar deer	YY11492	Yan Yean	2021	Winter
Sambar deer	C9912	Cardinia
Sambar deer	OS5260	O'Shannassy	2014	Spring
Sambar deer	C5375	Cardinia	2015	Summer
Sambar deer	UY5656	Upper Yarra	2015	Autumn
Sambar deer	OS5731	O'Shannassy	2015	Autumn
Sambar deer	OS5747	O'Shannassy	2015	Autumn
Sambar deer	UY6182	Upper Yarra	2015	Winter
Sambar deer	UY6545	Upper Yarra	2016	Summer
Sambar deer	UY6951	Upper Yarra	2016	Winter
Sambar deer	UY6972	Upper Yarra	2016	Winter
Sambar deer	MR7069	Maroondah	2016	Winter
Sambar deer	C7303	Cardinia	2016	Spring
Sambar deer	OS7325	O'Shannassy	2016	Spring
Sambar deer	UY7530	Upper Yarra	2017	Autumn
Sambar deer	UY3566	Upper Yarra	2013	Winter
Sambar deer	YY3792	Yan Yean	2013	Winter
Sambar deer	UY4018	Upper Yarra	2013	Spring
Sambar deer	CA11803	Cardinia	2021	Spring
Sambar deer	MR4148	Maroondah	2013	Summer
Sambar deer	MR4742	Maroondah	2014	Winter
Sambar deer	C4879	Cardinia	2014	Winter
Sambar deer	UY5169	Upper Yarra	2014	Spring
Sambar deer	UY5176	Upper Yarra	2014	Spring
Sambar deer	C11818	Cardinia	2021	Spring
Sambar deer	OS5224	O'Shannassy	2014	Spring
Sambar deer	C11822	Cardinia	2021	Spring
Sambar deer	OS5287	O'Shannassy	2014	Spring
Sambar deer	C11826	Cardinia	2021	Spring
Sambar deer	CA11828	Cardinia	2021	Spring
Sambar deer	UY5691	Upper Yarra	2015	Autumn
Sambar deer	UY5694	Upper Yarra	2015	Autumn
Sambar deer	UY5709	Upper Yarra	2015	Autumn
Sambar deer	OS5716	O'Shannassy	2015	Autumn
Sambar deer	OS5787	O'Shannassy	2015	Autumn
Sambar deer	UY6214	Upper Yarra	2015	Spring
Sambar deer	SV11860	Silvan	2021	Spring
Sambar deer	SV11861	Silvan	2021	Spring
Sambar deer	MR6275	Maroondah	2015	Spring
Sambar deer	MR6292	Maroondah	2015	Spring
Sambar deer	MR6311	Maroondah	2015	Spring
Sambar deer	OS6329	O'Shannassy	2015	Spring
Sambar deer	OS6352	O'Shannassy	2015	Spring
Sambar deer	OS6356	O'Shannassy	2015	Spring
Sambar deer	UY7019	Upper Yarra	2016	Winter
Sambar deer	MR7058	Maroondah	2016	Winter
Sambar deer	MR7077	Maroondah	2016	Winter
Sambar deer	MR7477	Maroondah	2017	Autumn
Sambar deer	UY7551	Upper Yarra	2017	Autumn
Sambar deer	UY7571	Upper Yarra	2017	Autumn
Deer	YY3862	Yan Yean	2013	Winter	23
Deer	MR4219	Maroondah	2013	Summer
Deer	C4283	Cardinia	2014	Summer
Deer	UY4627	Upper Yarra	2014	Autumn
Deer	C4875	Cardinia	2014	Winter
Deer	YY5071	Yan Yean	2014	Spring
Deer	YY5102	Yan Yean
Deer	C5335	Cardinia	2015	Summer
Deer	C5358	Cardinia	2015	Summer
Deer	YY6060	Yan Yean	2015	Winter
Deer	OS6323	O'Shannassy	2015	Spring
Deer	OS6340	O'Shannassy	2015	Spring
Deer	OS6346	O'Shannassy	2015	Spring
Deer	C6378	Cardinia	2015	Summer
Deer	C6388	Cardinia	2015	Summer
Deer	SV6417	Silvan	2015	Summer
Deer	C7272	Cardinia	2016	Spring
Deer	OS7319	O'Shannassy	2016	Spring
Deer	OS7321	O'Shannassy	2016	Spring
Deer	UY7581	Upper Yarra	2017	Autumn
Deer	UY7590	Upper Yarra	2017	Autumn
Deer	UY7596	Upper Yarra	2017	Autumn
Deer	SV4326	Silvan	2014	Summer
Rabbit	YY6464	Yan Yean	2016	Summer	94
Rabbit	YY6465	Yan Yean	2016	Summer
Rabbit	YY6466	Yan Yean	2016	Summer
Rabbit	GV6484	Greenvale	2016	Summer
Rabbit	GV6501	Greenvale	2016	Summer
Rabbit	UY6519	Upper Yarra	2016	Summer
Rabbit	GV6856	Greenvale	2016	Winter
Rabbit	GV6858	Greenvale	2016	Winter
Rabbit	GV6859	Greenvale	2016	Winter
Rabbit	GV6860	Greenvale	2016	Winter
Rabbit	GV6871	Greenvale	2016	Winter
Rabbit	GV6880	Greenvale	2016	Winter
Rabbit	GV6881	Greenvale	2016	Winter
Rabbit	GV6882	Greenvale	2016	Winter
Rabbit	GV6883	Greenvale	2016	Winter
Rabbit	GV6887	Greenvale	2016	Winter
Rabbit	YY7341	Yan Yean	2017	Summer
Rabbit	YY7364	Yan Yean	2017	Summer
Rabbit	GV7466	Greenvale	2017	Summer
Rabbit	GV7468	Greenvale	2017	Summer
Rabbit	GV7942	Greenvale	2017	Winter
Rabbit	OS7978	O'Shannassy	2017	Spring
Rabbit	OS7983	O'Shannassy	2017	Spring
Rabbit	OS7986	O'Shannassy	2017	Spring
Rabbit	OS8028	O'Shannassy	2017	Spring
Rabbit	UY8077	Upper Yarra	2017	Spring
Rabbit	UY8078	Upper Yarra	2017	Spring
Rabbit	OS8199	O'Shannassy	2018	Summer
Rabbit	OS8214	O'Shannassy	2018	Summer
Rabbit	OS8217	O'Shannassy	2018	Summer
Rabbit	YY8220	Yan Yean	2018	Summer
Rabbit	YY8256	Yan Yean	2018	Summer
Rabbit	YY8257	Yan Yean	2018	Summer
Rabbit	GV8283	Greenvale	2018	Summer
Rabbit	GV8290	Greenvale	2018	Summer
Rabbit	OS8540	O'Shannassy	2018	Winter
Rabbit	OS8541	O'Shannassy	2018	Winter
Rabbit	OS8582	O'Shannassy	2018	Winter
Rabbit	OS8589	O'Shannassy	2018	Winter
Rabbit	OS8599	O'Shannassy	2018	Winter
Rabbit	OS8600	O'Shannassy	2018	Winter
Rabbit	OS8601	O'Shannassy	2018	Winter
Rabbit	OS8603	O'Shannassy	2018	Winter
Rabbit	OS9123	O'Shannassay	2018	Spring
Rabbit	OS9124	O'Shannassay	2018	Spring
Rabbit	YY9136	Yan Yean	2019	Summer
Rabbit	YY9137	Yan Yean	2019	Summer
Rabbit	YY9138	Yan Yean	2019	Summer
Rabbit	YY9139	Yan Yean	2019	Summer
Rabbit	YY9140	Yan Yean	2019	Summer
Rabbit	YY9141	Yan Yean	2019	Summer
Rabbit	YY9199	Yan Yean	2019	Summer
Rabbit	GV9200	Greenvale	2019	Summer
Rabbit	GV9201	Greenvale	2019	Summer
Rabbit	GV9203	Greenvale	2019	Summer
Rabbit	UY9228	Upper Yarra	2019	Summer
Rabbit	MR9319	Maroondah	2019	Autumn
Rabbit	MR9320	Maroondah	2019	Autumn
Rabbit	MR9321	Maroondah	2019	Autumn
Rabbit	MR9322	Maroondah	2019	Autumn
Rabbit	SV9427	Silvan	2019	Autumn
Rabbit	AR9531	Armstrong	2019	Autumn
Rabbit	AR9532	Armstrong	2019	Autumn
Rabbit	AR9533	Armstrong	2019	Autumn
Rabbit	YY9535	Yan Yean	2019	Autumn
Rabbit	YY9536	Yan Yean	2019	Autumn
Rabbit	GV9628	Greenvale	2019	Winter
Rabbit	GV9629	Greenvale	2019	Winter
Rabbit	GV9630	Greenvale	2019	Winter
Rabbit	GV9631	Greenvale	2019	Winter
Rabbit	GV9632	Greenvale	2019	Winter
Rabbit	YY10096	Yan Yean	2019	Spring
Rabbit	YY10097	Yan Yean	2019	Summer
Rabbit	GV10173	Greenvale	2019	Summer
Rabbit	SV10379	Silvan	2020	Summer
Rabbit	SV10639	Silvan	2020	Spring
Rabbit	SV10640	Silvan	2020	Spring
Rabbit	SV10641	Silvan	2020	Spring
Rabbit	GV10847	Greenvale	2020	Spring
Rabbit	GV10848	Greenvale	2020	Spring
Rabbit	GV10849	Greenvale	2020	Spring
Rabbit	GV10850	Greenvale	2020	Summer
Rabbit	MR11078	Maroondah	2021	Summer
Rabbit	SV11261	Silvan	2021	Autumn
Rabbit	SV11262	Silvan	2021	Autumn
Rabbit	OS11294	O'Shannassy	2021	Autumn
Rabbit	GV11571	Greenvale	2021	Winter
Rabbit	GV11572	Greenvale	2021	Winter
Rabbit	GV11573	Greenvale	2021	Winter
Rabbit	GV11574	Greenvale	2021	Winter
Rabbit	GV11575	Greenvale	2021	Winter
Rabbit	GV11576	Greenvale	2021	Winter
Rabbit	GV11577	Greenvale	2021	Winter
Rabbit	GV11578	Greenvale	2021	Winter
Canid	UY731	Upper Yarra	2009	Summer	94
Canid	UY732	Upper Yarra	2009	Summer
Canid	UY733	Upper Yarra	2009	Summer
Canid	UY933	Upper Yarra	2010	Summer
Canid	YY1149	Yan Yean	2010	Autumn
Canid	SV1322	Silvan	2010	Autumn
Canid	SV1325	Silvan	2010	Autumn
Canid	FE1456	N/A	2010	N/A
Canid	FE1457	N/A	2010	N/A
Canid	FE1458	N/A	2010	N/A
Canid	FE1460	N/A	2010	N/A
Canid	FE1461	N/A	2010	N/A
Canid	FE1462	N/A	2010	N/A
Canid	FE1463	N/A	2010	N/A
Canid	FE1464	N/A	2010	N/A
Canid	FE1465	N/A	2010	N/A
Canid	FE1466	N/A	2010	N/A
Canid	FE1467	N/A	2010	N/A
Canid	FE1468	N/A	2010	N/A
Canid	FE1469	N/A	2010	N/A
Canid	FE1552	N/A	2010	N/A
Canid	FE1553	N/A	2010	N/A
Canid	FE1554	N/A	2010	N/A
Canid	FE1555	N/A	2010	N/A
Canid	FE1556	N/A	2010	N/A
Canid	FE1557	N/A	2010	N/A
Canid	FE1558	N/A	2010	N/A
Canid	FE1559	N/A	2010	N/A
Canid	FE1560	N/A	2010	N/A
Canid	FE1561	N/A	2010	N/A
Canid	FE1562	N/A	2010	N/A
Canid	FE1563	N/A	2010	N/A
Canid	FE1564	N/A	2010	N/A
Canid	FE1565	N/A	2010	N/A
Canid	FE1566	N/A	2010	N/A
Canid	FE1567	N/A	2010	N/A
Canid	FE1568	N/A	2010	N/A
Canid	FE1569	N/A	2010	N/A
Canid	FE1570	N/A	2010	N/A
Canid	YY1876	Yan Yean	2011	Autumn
Canid	YY1877	Yan Yean	2011	Autumn
Canid	CA2242	Cardinia	2011	Winter
Canid	UY2643	Upper Yarra	2012	Autumn
Canid	SV2860	Silvan	2012	Winter
Canid	GV3034	Greenvale	2012	Spring
Canid	YY3121	Yan Yean	2012	Spring
Canid	CA3234	Cardinia	2012	Spring
Canid	GV3965	Greenvale	2013	Winter
Canid	OS4074	O'Shannassy	2013	Spring
Canid	OS4100	O'Shannassy	2013	Spring
Canid	OS4103	O'Shannassy	2013	Spring
Canid	OS4121	O'Shannassy	2013	Spring
Canid	MR4765	Maroondah	2014	Winter
Canid	GV4985	Greenvale	2014	Spring
Canid	GV5008	Greenvale	2014	Spring
Canid	SV5305	Silvan	2014	Spring
Canid	SV5310	Silvan	2014	Spring
Canid	SV5464	Silvan	2015	Summer
Canid	CA5892	Cardinia	2015	Summer
Canid	GV6857	Greenvale	2016	Winter
Canid	GV6888	Greenvale	2016	Winter
Canid	SV7220	Silvan	2016	Spring
Canid	YY7342	Yan Yean	2017	Summer
Canid	YY7387	Yan Yean	2017	Summer
Canid	GV7429	Greenvale	2017	Summer
Canid	GV7430	Greenvale	2017	Summer
Canid	MR7498	Maroondah	2017	Autumn
Canid	YY9571	Yan Yean	2019	Winter
Canid	UY7573	Upper Yarra	2017	Autumn
Canid	UY7574	Upper Yarra	2017	Autumn
Canid	SV7712	Silvan	2017	Winter
Canid	YY7820	Yan Yean	2017	Winter
Canid	OS8009	O'Shannassy	2017	Spring
Canid	OS8029	O'Shannassy	2017	Spring
Canid	SV8194	Silvan	2017	Summer
Canid	MR8368	Maroondah	2018	Autumn
Canid	MR8372	Maroondah	2018	Autumn
Canid	SV8504	Silvan	2018	Autumn
Canid	GV8703	Greenvale	2018	Winter
Canid	YY8736	Yan Yean	2018	Winter
Canid	UY8869	Upper Yarra	2018	Winter
Canid	OS9125	O'Shannassay	2018	Summer
Canid	MR9317	Maroondah	2019	Autumn
Canid	CA9493	Cardinia	2019	Autumn
Canid	CA9518	Cardinia	2019	Autumn
Canid	GV9627	Greenvale	2019	Winter
Canid	UY9760	Upper Yarra	2019	Winter
Canid	UY9761	Upper Yarra	2019	Winter
Canid	UY9762	Upper Yarra	2019	Winter
Canid	UY9763	Upper Yarra	2019	Winter
Canid	MR10735	Maroondah	2019	Spring
Canid	YY10737	Yan Yean	2019	Spring
Canid	YY11479	Yan Yean	2021	Winter
Canid	SV11851	Silvan	2021	Spring
Total					1658
N/A - The data is not available for these samples.

## Sheet: Supplementary file 3
Supplementary File 3 - 55 unique Amplicon Sequence Variants (ASVs) generated from DADA2 analysis.
ASV ID	ASV (Sequence)	NGS plate ID/sample ID/read count
		Fwd_01-Rev_01_R1.filtered.fastq.gz	Fwd_01-Rev_02_R1.filtered.fastq.gz	Fwd_01-Rev_03_R1.filtered.fastq.gz	Fwd_01-Rev_04_R1.filtered.fastq.gz	Fwd_01-Rev_05_R1.filtered.fastq.gz	Fwd_01-Rev_07_R1.filtered.fastq.gz	Fwd_01-Rev_08_R1.filtered.fastq.gz	Fwd_01-Rev_09_R1.filtered.fastq.gz	Fwd_01-Rev_10_R1.filtered.fastq.gz	Fwd_01-Rev_11_R1.filtered.fastq.gz	Fwd_01-Rev_12_R1.filtered.fastq.gz	Fwd_01-Rev_13_R1.filtered.fastq.gz	Fwd_01-Rev_14_R1.filtered.fastq.gz	Fwd_01-Rev_15_R1.filtered.fastq.gz	Fwd_01-Rev_16_R1.filtered.fastq.gz	Fwd_01-Rev_17_R1.filtered.fastq.gz	Fwd_01-Rev_18_R1.filtered.fastq.gz	Fwd_01-Rev_19_R1.filtered.fastq.gz	Fwd_01-Rev_20_R1.filtered.fastq.gz	Fwd_01-Rev_22_R1.filtered.fastq.gz	Fwd_01-Rev_23_R1.filtered.fastq.gz	Fwd_01-Rev_24_R1.filtered.fastq.gz	Fwd_02-Rev_01_R1.filtered.fastq.gz	Fwd_02-Rev_03_R1.filtered.fastq.gz	Fwd_02-Rev_04_R1.filtered.fastq.gz	Fwd_02-Rev_05_R1.filtered.fastq.gz	Fwd_02-Rev_06_R1.filtered.fastq.gz	Fwd_02-Rev_07_R1.filtered.fastq.gz	Fwd_02-Rev_08_R1.filtered.fastq.gz	Fwd_02-Rev_09_R1.filtered.fastq.gz	Fwd_02-Rev_10_R1.filtered.fastq.gz	Fwd_02-Rev_11_R1.filtered.fastq.gz	Fwd_02-Rev_12_R1.filtered.fastq.gz	Fwd_02-Rev_13_R1.filtered.fastq.gz	Fwd_02-Rev_14_R1.filtered.fastq.gz	Fwd_02-Rev_15_R1.filtered.fastq.gz	Fwd_02-Rev_16_R1.filtered.fastq.gz	Fwd_02-Rev_17_R1.filtered.fastq.gz	Fwd_02-Rev_18_R1.filtered.fastq.gz	Fwd_02-Rev_19_R1.filtered.fastq.gz	Fwd_02-Rev_20_R1.filtered.fastq.gz	Fwd_02-Rev_21_R1.filtered.fastq.gz	Fwd_02-Rev_22_R1.filtered.fastq.gz	Fwd_02-Rev_23_R1.filtered.fastq.gz	Fwd_02-Rev_24_R1.filtered.fastq.gz	Fwd_03-Rev_01_R1.filtered.fastq.gz	Fwd_03-Rev_02_R1.filtered.fastq.gz	Fwd_03-Rev_03_R1.filtered.fastq.gz
		YY8791	YY9154	MR8960	MR9810	SV10984	CA11816	SV10031	UY6951	YY7874	GV8293	YY8746	MR9845	YY7837	YY10163	GV9208	C10491	UY3566	C8133	UY5169	OS11285	GV10805	MR11707	MR11989	GV10784	UY9794	YY9610	C11104	YY11481	CA11115	C10366	CA11848	CA9028	C10854	CA9003	OS5260	CA11084	MR4148	OS8558	SV10594	YY7361	MR7058	YY10755	SV7142	OS6352	SV10390	CA11119	SV10419	SV11459
ASV_1	ACAATGCGGGACTCATAGTTTTGCAATTGGATTGAGAACAATGTAGAAGAGTTATCGATAAACAATTGGAGGGCAAGTCTGGTGCCAGCAGCCGCGGTAATTCCAGCTCCAATAGCGTATATTAACGTTGTTGCAGTTAAAAAGCTCGTAGTTGAAGTGTGGGGCAAACTATTATGGTTTTCATTGAATTCTGTATGTGTATGCCCCCTCTCCAATTTGTTGCTATGGGTATTAAGTTACTTGTAGTAATGGTTGGTCATT	5206	1210	99	0	0	0	1159	0	6775	987	0	34	0	16	5205	0	0	9597	0	0	9217	0	15117	207	0	0	0	0	0	0	0	3319	6	0	0	0	0	0	12466	2178	0	4290	1607	0	0	0	1576	2796
ASV_2	ACAATGCGGGACTTTTTAGTTTTGCAATTGGATTGAGAACAATGTACAAGAGTTATCGATAAACAATTGGAGGGCAAGTCTGGTGCCAGCAGCCGCGGTAATTCCAGCTCCAATAGCGTATATTAACGTTGTTGCAGTTAAAAAGCTCGTAGTTGAAGTGAGGGTGTTTTCCTTATGAA	0	0	0	77	0	225	0	8	0	0	507	0	0	0	0	165	342	0	0	2034	0	0	0	0	674	0	1315	339	3784	533	1794	0	0	231	2960	1098	1738	988	0	0	595	0	0	755	0	840	0	0
ASV_3	ACGATGCGGAACTATTAGTTTTGCAATTGAATTGAGAACAATGTAGAAGAGTTATCGATAAACAATTGGAGGGCAAGTCTGGTGCCAGCAGCCGCGGTAATTCCAGCTCCAATAGCGTATATTAACGTTGTTGCAGTTAAAAAGCTCGTAGTTGAAGTGTGGGGCAAACTATTATAGTTCCTTTGGATTCTGT	1080	0	0	0	0	0	221	0	0	872	0	0	0	0	1507	0	0	43	0	0	2999	0	0	0	0	0	0	0	0	0	0	12	0	0	0	0	0	0	589	841	0	167	95	0	0	0	419	0
ASV_4	ACAATGCGGGACTATTAGTTTTGCAATTGGATTGAGAACAATGTAAAAGAGTTATCGATAAACAATTGGAGGGCAAGTCTGGTGCCAGCAGCCGCGGTAATTCCAGCTCCAATAGCGTATATTAACGTTGTTGCAGTTAAAAAGCTCGTAGTTGAAGTGTGGGGTGAAAAAATTGGTAA	0	0	0	0	0	161	0	0	0	0	332	0	0	0	0	7	35	0	0	1000	0	0	0	0	1358	0	371	1107	10	193	523	0	0	852	38	2290	189	1246	0	0	39	0	0	3592	0	28	0	0
ASV_5	ACAATGCGGGACTTTTAGTTTTGCAATTGGATTGAGAACAATGTAAAAGAGTTATCGATAAACAATTGGAGGGCAAGTCTGGTGCCAGCAGCCGCGGTAATTCCAGCTCCAATAGCGTATATTAACGTTGTTGCAGTTAAAAAGCTCGTAGTTGAAGTGTGGGGTGAAAAGTTGGTTGTTTCTTTGAAATGGCTGTCTGCTCACCCCCTCTCCAATGTGTT	0	0	0	0	3794	13	0	13	0	0	9864	0	0	0	0	0	105	0	12	0	0	0	0	0	183	0	0	308	434	0	484	0	0	106	55	1666	0	0	0	0	728	0	0	11	0	75	0	0
ASV_6	ACAATGCGGAACTTTTTGTTTTGCAATTGGATTGAGAAAAACGTACAAACGTTATCGATAAACAATTGGAGGGCAAGTCTGGTGCCAGCAGCCGCGGTAATTCCAGCTCCAATAGCGTATATTAACGTTGTTGCAGTTAAAAAGCTCGTAGTTGAAGTGAAGGTGTTTGTATATTGTTTGGCTTTTAGTC	21	7614	0	0	0	0	13	0	226	156	0	0	0	0	2582	0	0	943	0	0	549	2504	70	12	0	0	0	0	0	0	0	108	0	0	0	0	0	0	24	2798	0	0	220	0	0	0	468	10
ASV_7	ACAATGCGGGACTATTTAGTTTTGCAATTGGATTGAGAACAATGTACAAGAGTTATCGATAAACAATTGGAGGGCAAGTCTGGTGCCAGCAGCCGCGGTAATTCCAGCTCCAATAGCGTATATTAACGTTGTTGCAGTTAAAAAGCTCGTAGTTGAAGTGTGGGGTGAAAGGTTTGTTTTGCTTTTGCAA	0	0	0	27	0	39	0	0	0	0	0	0	0	0	0	2384	48	0	20	8378	0	0	0	0	370	0	285	487	35	0	183	0	0	43	6	349	0	1909	0	0	46	0	0	0	0	0	0	0
ASV_8	ACAATGCGGAACTTCTGTTTTGCAATTGGATTGAGAACAACGCACAACACTTATCGATAAACAATTGGAGGGCAAGTCTGGTGCCAGCAGCCGCGGTAATTCCAGCTCCAATAGCGTATATTAACGTTGTTGCAGTTAAAAAGCTCGTAGTTGAAGTGAAGTGTGAACCTTCTGGATTTTCGTTCGAATTTCTTGCTGGTTCGCACTCTTTCCAA	0	0	0	59	0	29	0	479	0	0	0	0	0	0	0	0	269	0	102	120	0	0	0	0	472	0	840	42	554	1225	59	0	0	1254	29	625	211	796	0	0	89	0	0	1648	0	0	0	0
ASV_9	ACAATGCGGGACTTTTAGTTTTGCAATTGGATTGAGAACAATGTAAAAGAGTTATCGATAAACAATTGGAGGGCAAGTCTGGTGCCAGCAGCCGCGGTAATTCCAGCTCCAATAGCGTATATTAACGTTGTTGCAGTTAAAAAGCTCGTAGTTGAAGTGTGGGGTGAAAGAATGTGTGTTCATTTTGAATGTGCGTTTGGTCACCCCCTCTCCAATGTGTT	0	0	0	24	246	921	0	0	0	0	574	0	0	0	0	31	13	0	0	269	0	0	0	0	0	0	105	6471	156	424	52	0	0	292	8072	718	573	102	0	0	257	0	0	367	0	0	0	0
ASV_10	ACAATGCGGAACATTTGTTTTGCAATTGGATTGAGAACAACGCACAACACTTATCGATAAACAATTGGAGGGCAAGTCTGGTGCCAGCAGCCGCGGTAATTCCAGCTCCAATAGCGTATATTAACGTTGTTGCAGTTAAAAAGCTCGTAGTTGAAGTGAAGTATGAAACCTTAACGTTTTCATTTGAATTCGTTTTGGTTTGATACTCTTTCCAATTTGTGTGCATGGGTATTCATTTATCTGTGTAGGCATTTGGTCATT	0	0	0	169	0	36	0	40	0	0	0	0	0	0	0	3777	3061	0	146	179	0	0	0	0	272	0	0	0	161	41	145	0	0	310	0	529	1205	298	0	0	0	0	0	0	0	45	0	0
ASV_11	ACAATGCGGAACTTTTAGTTTTGCAATTGGATTGAGAAAAACGTACAATCGTTATCGATAAACAATTGGAGGGCAAGTCTGGTGCCAGCAGCCGCGGTAATTCCAGCTCCAATAGCGTATATTAACGTTGTTGCAGTTAAAAAGCTCGTAGTTGAAGTGAAGGAATTTGTTTATTATATGGCTTTGCTGT	92	2079	0	0	0	0	51	0	31	937	0	0	0	32	301	0	0	0	0	0	0	1292	0	0	0	0	0	0	0	0	0	84	0	0	0	0	0	0	0	0	0	6	18	0	0	0	355	213
ASV_12	ACAATGCGGAACTTTTAGTTTTGCAATTGGATTGAGAAAAACGTACAATCGTTATCGATAAACAATTGGAGGGCAAGTCTGGTGCCAGCAGCCGCGGTAATTCCAGCTCCAATAGCGTATATTAACGTTGTTGCAGTTAAAAAGCTCGTAGTTGAAGTGAAGGTGTTTGTATTTTGTTTGGCTTAGCCATTTAATTTATAAACTCCTCCTTCCAATGTCT	13	1481	0	0	0	0	505	0	0	0	0	0	0	0	1400	0	0	83	0	0	167	7119	7	9	0	0	0	0	0	0	0	14	0	0	0	0	0	0	44	38	0	8	0	0	0	0	60	0
ASV_13	ACAATGCGGAACATCTGTTTTGCAATTGGATTGAGAACAACGCACAACACTTATCGATAAACAATTGGAGGGCAAGTCTGGTGCCAGCAGCCGCGGTAATTCCAGCTCCAATAGCGTATATTAACGTTGTTGCAGTTAAAAAGCTCGTAGTTGAAGTGAAGTGTGGAAGTTTGGCATTTTCGTTTGAATTTGCTTCTCTTCTATACTCTTTCCAA	0	0	0	52	0	35	0	78	0	0	0	0	0	0	0	0	2936	0	520	7	0	0	0	0	0	0	378	0	193	154	233	0	0	279	54	17	0	368	0	0	184	0	0	687	0	23	0	0
ASV_14	ACAATGCGGGACTTTTAGTTTTGCAATTGGATTGAGAACAACGCACAATAGTTATCGATAAACAATTGGAGGGCAAGTCTGGTGCCAGCAGCCGCGGTAATTCCAGCTCCAATAGCGTATATTAACGTTGTTGCAGTTAAAAAGCTCGTAGTTGAAGTGTGGGGCGTACTAATACGGTGTTC	592	0	0	0	0	0	0	0	0	0	0	0	0	275	0	0	0	0	0	0	0	0	0	0	0	0	0	0	0	0	0	0	0	0	0	0	0	0	0	0	0	0	8980	0	9527	0	541	0
ASV_15	ACAATGCGGGACCATTGGTTTTGCAATTGGATTGAGAAAAACGTACAATCGTTATCGATAAACAATTGGAGGGCAAGTCTGGTGCCAGCAGCCGCGGTAATTCCAGCTCCAATAGCGTATATTAACGTTGTTGCAGTTAAAAAGCTCGTAGTTGAAGTGAAGGTGTTTGTATATTGTTTGGCTTCGGTC	0	1258	0	0	0	0	43	0	0	111	0	0	0	0	1058	0	0	119	0	0	57	0	0	0	0	1633	0	0	0	0	0	20	0	0	0	0	0	0	162	236	0	12	0	0	0	0	1788	216
ASV_16	ACAATGCGGGACTTTTTAGTTTTGCAATTGGATTGAGAACAATGTACAAGAGTTATCGATAAACAATTGGAGGGCAAGTCTGGTGCCAGCAGCCGCGGTAATTCCAGCTCCAATAGCGTATATTAACGTTGTTGCAGTTAAAAAGCTCGTAGTTGAAGTGAGGGTGTTTTGCTTATGAA	0	0	0	21	0	33	0	0	0	0	148	0	0	0	0	15	91	0	0	1758	0	0	0	0	160	0	53	180	146	15	275	0	0	36	725	423	28	38	0	0	232	0	0	12	0	124	0	0
ASV_17	ACGATGCGGAACTATTAGTTTTGCAATTGAATTGAGAACAATGTAGAAGAGTTATTGATAAACAATTGGAGGGCAAGTCTGGTGCCAGCAGCCGCGGTAATTCCAGCTCCAATAGCGTATATTAACGTTGTTGCAGTTAAAAAGCTCGTAGTTGAAGTGTGGGGCAAACTATTATAGTTCCTTTGGATTCTGT	0	0	0	0	0	0	0	0	0	1263	0	0	0	0	1092	0	0	13	0	0	111	0	0	43	0	0	0	0	0	0	0	0	0	0	0	0	0	0	0	92	0	0	0	0	0	0	9	0
ASV_18	ACAATGCGGAACTTCTGTTTTGCAATTGGATTGAGAACAACGCACAACACTTATCGATAAACAATTGGAGGGCAAGTCTGGTGCCAGCAGCCGCGGTAATTCCAGCTCCAATAGCGTATATTAACGTTGTTGCAGTTAAAAAGCTCGTAGTTGAAGTGAAGTGTGAATCCTATAGATTTTCGTTTGAATTTCTATTTGCTTCATACTCTTTCCAA	0	0	0	0	0	2463	0	309	0	0	0	0	0	0	0	0	104	0	106	0	0	0	0	0	0	0	0	0	66	0	8	0	0	153	0	972	0	0	0	0	20	0	0	0	0	87	0	0
ASV_19	ACAATGTGGAACTTTTAGTTTTGCAATTGGATTGAGAAAAACGTACAATCGTTATCGATAAACAATTGGAGGGCAAGTCTGGTGCCAGCAGCCGCGGTAATTCCAGCTCCAATAGCGTATATTAACGTTGTTGCAGTTAAAAAGCTCGTAGTTGAAGTGAAGGTGTTTGATATTGTTTGACTTTGGTCATTTGATATGAAACTCCTCCTTCCAATGTCT	0	145	0	0	0	0	577	0	12	422	0	0	0	0	394	0	0	0	0	0	88	510	0	0	0	0	0	0	0	0	0	0	0	0	0	0	0	0	44	297	0	96	0	0	0	0	1826	0
ASV_20	ACAATGCGGGACTTTTAGTTTTGCAATTGGATTGAGAACAACGTACAATAGTTATCGATAAACAATTGGAGGGCAAGTCTGGTGCCAGCAGCCGCGGTAATTCCAGCTCCAATAGCGTATATTAACGTTGTTGCAGTTAAAAAGCTCGTAGTTGAAGTGTGGGGCGTACTAATACGGTGTTCATTGAACG	0	0	0	0	0	0	0	0	0	0	0	0	0	18161	0	0	0	0	0	0	0	0	0	0	0	0	0	0	0	0	0	0	0	0	0	0	0	0	0	0	0	0	8	0	0	0	0	0
ASV_21	ACAATGCGGAACTTTTAGTTTTGCAATTGGATTGAGAAAAACGTACAATCGTTATCGATAAACAATTGGAGGGCAAGTCTGGTGCCAGCAGCCGCGGTAATTCCAGCTCCAATAGCGTATATTAACGTTGTTGCAGTTAAAAAGCTCGTAGTTGAAGTGAAGGAATTTGTTTATTATATGGCTTTGTTGTATAATATCTAAATTCCTCATTCCAATGTCT	44	233	0	0	0	0	0	0	0	159	0	0	0	17	25	0	0	0	0	0	0	288	0	0	0	0	0	0	0	0	0	60	0	0	0	0	0	0	0	0	0	7	0	0	0	0	18	165
ASV_22	ACAATGCGGAACTTCTGTTTTGCAATTGGATTGAGAACAACGCACAACACTTATCGATAAACAATTGGAGGGCAAGTCTGGTGCCAGCAGCCGCGGTAATTCCAGCTCCAATAGCGTATATTAACGTTGTTGCAGTTAAAAAGCTCGTAGTTGAAGTGAAGTGTGAATCTCTTGGATTTTCGTTTGAATTTCCTTTAGCTTCATACTCTTTCCAA	0	0	0	257	0	521	0	12	0	0	0	0	0	0	0	0	0	0	48	43	0	0	0	0	0	0	0	0	0	0	6	0	0	1540	0	275	0	0	0	0	49	0	0	345	0	23	0	0
ASV_23	ACAATGCGGAACGATTCGTTTTGCAATTGGATTGAGAAAAACGTACAAGCGTTATCGATAAACAATTGGAGGGCAAGTCTGGTGCCAGCAGCCGCGGTAATTCCAGCTCCAATAGCGTATATTAACGTTGTTGCAGTTAAAAAGCTCGTAGTTGAAGTGAAGGTGTTTAGATATGTCTTAATTTCGATTTTGATGTATTTGAACTCCTCCTTCCAAT	0	0	0	0	0	0	7	0	21	173	0	0	0	28	239	0	0	0	0	0	184	1339	0	0	0	11	0	0	0	0	0	8	0	0	0	0	0	0	25	46	0	50	0	0	0	0	55	0
ASV_24	ACAATGCGGAACTTTTCGTTTTGCAATTGGATTGAGAAAAACGTACAATCGTTATCGATAAACAATTGGAGGGCAAGTCTGGTGCCAGCAGCCGCGGTAATTCCAGCTCCAATAGCGTATATTAACGTTGTTGCAGTTAAAAAGCTCGTAGTTGAAGTGAAGGTGTTTGTATTTTGTTTGGCTTAGCCATTTAATTTATAAACTCCTCCTTCCAATGTCT	0	457	0	0	0	0	9	0	21	0	0	0	0	0	224	0	0	78	0	0	200	76	0	0	0	0	0	0	0	0	0	0	0	0	0	0	0	0	0	0	0	0	0	0	0	0	90	0
ASV_25	ACAATGCGGGACTCATAGTTTTGCAATTGGATTGAGAACAATGTAGAAGAGTTATCGATAAACAATTGGAGGGCAAGTCTGGTGCCAGCAGCCGCGGTAATTCCAGCTCCAATAGCGTATATTAACGTTGTTGCAGTTAAAAAGCTCGTAGTTGAAGTGTGGGGCAAACTATTATAGTTCCTTTGGATTCTGT	111	0	0	0	0	0	12	0	0	45	0	0	0	0	463	0	0	14	0	0	799	0	0	0	0	0	0	0	0	0	0	0	0	0	0	0	0	0	208	86	0	21	12	0	0	0	28	0
ASV_26	ACAATGCGGAACTTCTGTTTTGCAATTGGATTGAGAACAACGCACAACACTTATCGATAAACAATTGGAGGGCAAGTCTGGTGCCAGCAGCCGCGGTAATTCCAGCTCCAATAGCGTATATTAACGTTGTTGCAGTTAAAAAGCTCGTAGTTGAAGTGAAGTGTGGAAGTTTGGCATTTTCGTTTGAATTTGCTTCTCTTCTATACTCTTTCCAA	0	0	0	9	0	6	0	9	0	0	0	0	0	0	0	0	122	0	61	0	0	0	0	0	0	0	76	0	27	15	119	0	0	58	57	12	0	32	0	0	72	0	0	535	0	13	0	0
ASV_27	ACAATGCGGAACTTCTGTTTTGCAATTGGATTGAGAACAACGCACAACACTTATCGATAAACAATTGGAGGGCAAGTCTGGTGCCAGCAGCCGCGGTAATTCCAGCTCCAATAGCGTATATTAACGTTGTTGCAGTTAAAAAGCTCGTAGTTGAAGTGAAGTGTGAATCTCTTGGATTTTCGTTCGAATTTCCTTTAGCTTCATACTCTTTCCAA	0	0	0	34	0	104	0	10	0	0	0	0	0	0	0	0	0	0	16	29	0	0	0	0	0	0	0	24	0	0	0	0	0	6	0	62	0	0	0	0	123	0	0	8	0	0	0	0
ASV_28	ACAATGCGGGACCATTGGTTTTGCAATTGGATTGAGAAAAACGTACAATAGTTATCGATAAACAATTGGAGGGCAAGTCTGGTGCCAGCAGCCGCGGTAATTCCAGCTCCAATAGCGTATATTAATGTTGTTGCAGTTAAAAAGCTCGTAGTTGAATGTGGATGAATGTGTTAGGGGTCGGTTTCGATCGAATTCCTTTCCCATTGATCATTTCTAGC	0	0	0	0	0	0	0	0	0	0	0	0	5787	0	0	0	0	0	0	0	0	0	0	0	0	0	0	0	0	0	0	0	0	0	0	0	0	0	0	0	0	0	0	0	0	0	0	0
ASV_29	ACAATGCGGGACTTTTAGTTTTGCAATTGGATTGAGAACAATGTAAAAGAGTTATCGATAAACAATTGGAGGGCAAGTCTGGTGCCAGCAGCCGCGGTAATTCCAGCTCCAATAGCGTATATTAACGTTGTTGCAGTTAAAAAGCTCGTAGTTGAAGTGTGGGGTAAAAGAATGTGTGTTCATTTTGAATGTGCGTTTGCTTACCCCCTCTCCAATG	0	0	0	0	0	31	0	0	0	0	97	0	0	0	0	0	52	0	0	22	0	0	0	0	0	0	0	977	0	231	0	0	0	0	750	0	631	26	0	0	43	0	0	32	0	0	0	0
ASV_30	ACAATGCGGGACTATTTAGTTTTGCAATTGGATTGAGAACAATGTACAAGAGTTATCGATAAACAATTGGAGGGCAAGTCTGGTGCCAGCAGCCGCGGTAATTCCAGCTCCAATAGCGTATATTAACGTTGTTGCAGTTAAAAAGCTCGTAGTTGAAGTGTGGGGTGAAAGGTTTGTGGTTCATTTTGTTCCGCGTTCTGCTC	0	0	0	0	0	67	0	0	0	0	0	0	0	0	0	0	0	0	0	0	0	0	0	0	0	0	0	0	71	0	182	0	0	458	0	0	0	0	0	0	0	0	0	0	0	12	0	0
ASV_31	ACAATGCGGAACTTTTAGTTTTGCAATTGGATTGAGAAAAACGTACAATCGTTATCGATAAACAATTGGAGGGCAAGTCTGGTGCCAGCAGCCGCGGTAATTCCAGCTCCAATAGCGTATATTAACGTTGTTGCAGTTAAAAAGCTCGTAGTTGAAGTGTGGGGCAAACTATTATGGTTTTCATTGAATTCTGTATGTGTATGCCCCCTCTCCA	16	90	0	0	0	0	22	0	24	20	0	0	0	0	280	0	0	42	0	0	125	0	0	0	0	0	0	0	0	0	0	10	0	0	0	0	0	0	29	15	0	10	0	0	0	0	64	81
ASV_32	ACAATGCGGAACATCTGTTTTGCAATTGGATTGAGAACAACGCACAACACTTATCGATAAACAATTGGAGGGCAAGTCTGGTGCCAGCAGCCGCGGTAATTCCAGCTCCAATAGCGTATATTAACGTTGTTGCAGTTAAAAAGCTCGTAGTTGAAGTGAAGTGTGGAAGTTTAGCATTTTCGTTTGAATTTGCTTCTCTTCTATACTCTTTCCAA	0	0	0	0	0	0	0	50	0	0	0	0	0	0	0	0	0	0	0	0	0	0	0	0	0	0	11	0	103	114	60	0	0	61	0	0	0	0	0	0	181	0	0	0	0	0	0	0
ASV_33	ACAATGCGGAACTTTTAGTTTTGCAATTGGATTGAGAAAAACGTACAATCGTTATCGATAAACAATTGGAGGGCAAGTCTGGTGCCAGCAGCCGCGGTAATTCCAGCTCCAATAGCGTATATTAACGTTGTTGCAGTTAAAAAGCTCGTAGTTGAAGTGAAGGTTTTGATGTGGTGGCAGCTTCGGCTGCGACTATGGTCCGAACCTCGTTCCAAT	0	0	0	0	0	0	0	0	38	0	0	0	0	0	0	0	0	0	0	0	0	0	0	0	0	0	0	0	0	0	0	0	0	0	0	0	0	0	0	0	0	0	0	0	0	0	0	0
ASV_34	ACAATGCGGAACTTCTGTTTTGCAATTGGATTGAGAACAACGCACAACACTTATCGATAAACAATTGGAGGGCAAGTCTGGTGCCAGCAGCCGCGGTAATTCCAGCTCCAATAGCGTATATTAACGTTGTTGCAGTTAAAAAGCTCGTAGTTGAAGTGAAGTGTGAACCTTCTGGATTTTCGTTTGAATTTCTTGCTGGTTCGCACTCTTTCCAA	0	0	0	7	0	8	0	126	0	0	0	0	0	0	0	0	25	0	43	11	0	0	0	0	78	0	30	0	0	259	0	0	0	0	0	8	149	0	0	0	0	0	0	170	0	0	0	0
ASV_35	ACAATGCGGAACTTCTGTTTTGCAATTGGATTGAGAACAACGCACAACACTTATCGATAAACAATTGGAGGGCAAGTCTGGTGCCAGCAGCCGCGGTAATTCCAGCTCCAATAGCGTATATTAACGTTGTTGCAGTTAAAAAGCTCGTAGTTGAAGTGAAGTGTGAATCTCTAGGATTTTCGTTCGAATTTCCTTTAGCTTCATACTCTTTCCAA	0	0	0	344	0	0	0	50	0	0	0	0	0	0	0	0	0	0	41	0	0	0	0	0	0	0	0	0	0	0	0	0	0	0	0	0	0	0	0	0	8	0	0	25	0	0	0	0
ASV_36	ACAATGCGGAACATCTGTTTTGCAATTGGATTGAGAACAACGCACAACACTTATCGATAAACAATTGGAGGGCAAGTCTGGTGCCAGCAGCCGCGGTAATTCCAGCTCCAATAGCGTATATTAACGTTGTTGCAGTTAAAAAGCTCGTAGTTGAAGTGAAGTGTGGAAGTTTGGCATTTTCGTTTGAATTTGTTTCTCTTCTATACTCTTTCCAA	0	0	0	0	0	9	0	18	0	0	0	0	0	0	0	0	178	0	0	0	0	0	0	0	0	0	0	0	36	0	0	0	0	46	16	0	0	0	0	0	0	0	0	219	0	0	0	0
ASV_37	ACAATGCGGAACTTTTAGTTTTGCAATTGGATTGAGAAAAACGTACAATCGTTATCGATAAACAATTGGAGGGCAAGTCTGGTGCCAGCAGCCGCGGTAATTCCAGCTCCAATAGCGTATATTAACGTTGTTGCAGTTAAAAAGCTCGTAGTTGAAGTGAAGGTGTTTGTATTTTGTTTGGCTTTGCCATTTAATTTATAAACTCCTCCTTCCAATGTCT	26	0	0	0	0	0	0	0	0	0	0	0	0	0	107	0	0	41	0	0	0	56	0	0	0	0	0	0	0	0	0	13	0	0	0	0	0	0	0	32	0	0	0	0	0	0	0	0
ASV_38	ACAATGCGGGACTTTTAGTTTTGCAATTGGATTGAGAACAATGTAAAAGAGTTATCGATAAACAATTGGAGGGCAAGTCTGGTGCCAGCAGCCGCGGTAATTCCAGCTCCAATAGCGTATATTAACGTTGTTGCAGTTAAAAAGCTCGTAGTTGAAGTGTGGGGTGAAAAGTTGGTTGTTTCTTAGAAATGGCTGTCTGCTC	0	0	0	0	6	0	0	0	0	0	890	0	0	0	0	0	0	0	0	0	0	0	0	0	0	0	0	0	78	0	11	0	0	0	0	73	0	0	0	0	0	0	0	0	0	0	0	0
ASV_40	ACAATGCGGAACTTCTGTTTTGCAATTGGATTGAGAACAACGCACAACACTTATCGATAAACAATTGGAGGGCAAGTCTGGTGCCAGCAGCCGCGGTAATTCCAGCTCCAATAGCGTATATTAACGTTGTTGCAGTTAAAAAGCTCGTAGTTGAAGTGAAGTGTGAATCTCTAGGATTTTCGTTTGAATTTCCTTTAGCTTCATACTCTTTCCAA	0	0	0	19	0	27	0	0	0	0	0	0	0	0	0	0	0	0	0	78	0	0	0	0	0	0	0	73	0	0	0	0	0	42	0	46	0	0	0	0	748	0	0	0	0	0	0	0
ASV_41	ACAATGCGGGACTATTAGTTTTGCAATTGGATTGAGAACAATGTAAAAGAGTTATCGATAAACAATTGGAGGGCAAGTCTGGTGCCAGCAGCCGCGGTAATTCCAGCTCCAATAGCGTATATTAACGTTGTTGCAGTTAAAAAGCTCGTAGTTGAAGTGTGGGGTGAAAAAATTGGTACTCTTTTTGATTGCTTATTTGCTCACCCCCTCTCCAATTTGTTATTATGGGTATTAATTTACTTGTAATAGCTGTTGGTCATT	0	0	0	0	0	0	0	0	0	0	0	0	0	0	0	0	0	0	0	0	0	0	0	0	0	0	169	0	0	0	103	0	0	0	0	16	0	0	0	0	0	0	0	0	0	0	0	0
ASV_42	ACAATGCGGGACTTTTAGTTTTGCAATTGGATTGAGAACAATGTAAAAGAGTTATCGATAAACAATTGGAGGGCAAGTCTGGTGCCAGCAGCCGCGGTAATTCCAGCTCCAATAGCGTATATTAACGTTGTTGCAGTTAAAAAGCTCGTAGTTGAAGTGCGGGGTAAAAGAATGTGTGTTCATTTTGAATGTGCGTTTGCTT	0	0	0	0	0	0	0	0	0	0	0	0	0	0	0	0	0	0	0	0	0	0	0	0	0	0	0	0	0	0	63	0	0	0	0	434	0	0	0	0	20	0	0	0	0	8	0	0
ASV_44	ACAATGCGGAACGTTTCGTTTTGCAATTGGATTGAGAAAAACGTACAAACGTTATCGATAAACAATTGGAGGGCAAGTCTGGTGCCAGCAGCCGCGGTAATTCCAGCTCCAATAGCGTATATTAACGTTGTTGCAGTTAAAAAGCTCGTAGTTGAAGTGAAGGTATTTGTATATTGTTTGGCTTCGGTCATTGAATATATAAATTCCTCCTTCCAAT	0	0	0	0	0	0	0	0	13	0	0	0	0	0	0	0	0	0	0	0	0	0	0	0	0	0	0	0	0	0	0	0	0	0	0	0	0	0	0	0	0	0	0	0	0	0	0	0
ASV_45	ACAATGCGGGACTTTTAGTTTTGCAATTGGATTGAGAACAATGTAAAAGAGTTATCGATAAACAATTGGAGGGCAAGTCTGGTGCCAGCAGCCGCGGTAATTCCAGCTCCAATAGCGTATATTAACGTTGTTGCAGTTAAAAAGCTCGTAGTTGAAGTGTGGGGTAAAAGAATGTGTGTTCATTTTGAATGTGTGTTTGCTTACCCCCTCTCCAATGTGTTATTATGGGTATTAATTTACTTGTAATAGCTATTGGTCAT	0	0	0	0	0	0	0	0	0	0	0	0	0	0	0	0	0	0	0	0	0	0	0	0	0	0	0	0	0	0	0	0	0	0	0	0	12	45	0	0	0	0	0	0	0	0	0	0
ASV_46	ACAATGCGGAACTTCTGTTTTGCAATTGGATTGAGAACAACGCACAACACTTATCGATAAACAATTGGAGGGCAAGTCTGGTGCCAGCAGCCGCGGTAATTCCAGCTCCAATAGCGTATATTAACGTTGTTGCAGTTAAAAAGCTCGTAGTTGAAGTGAAGTGTGGAAGTTTGGCATTTTCGTTTGAATTTGTTTCTCTTCTATACTCTTTCCAA	0	0	0	0	0	25	0	0	0	0	0	0	0	0	0	0	0	0	0	0	0	0	0	0	0	0	7	0	7	11	0	0	0	25	0	0	0	0	0	0	0	0	0	38	0	0	0	0
ASV_47	ACAATGCGGAACATCTGTTTTGCAATTGGATTGAGAACAACGCACAACACTTATCGATAAACAATTGGAGGGCAAGTCTGGTGCCAGCAGCCGCGGTAATTCCAGCTCCAATAGCGTATATTAACGTTGTTGCAGTTAAAAAGCTCGTAGTTGAAGTGAAGTGTGGAAGTTTCGCATTTTCGTTTGAATTTGCTTCTCTTCTATACTCTTTCCAA	0	0	0	0	0	0	0	0	0	0	0	0	0	0	0	0	0	0	0	0	0	0	0	0	0	0	0	0	0	0	0	0	0	0	0	0	0	0	0	0	0	0	0	0	0	0	0	0
ASV_49	ACAATGCGGAACATTTTGTTTTGCAATTGGATTGAGAAAAACGTACAATCGTTATCGATAAACCATTGGAGGGCAAGTCTGGTGCCAGCAGCCGCGGTAATTCCAGCTCCAATAGCGTATATTAACGTTGTTGCAGTTAAAAAGCTCGTAGTTGAAGTGAAGGTGTTAAATAATTTTTGACTTCGGTTTAAGAGTTGTTTGACTCCTCATTCCAAT	0	0	0	0	0	0	0	0	0	0	0	0	0	0	0	0	0	0	0	0	44	0	0	0	0	0	0	0	0	0	0	0	0	0	0	0	0	0	0	0	0	0	0	0	0	0	0	0
ASV_53	ACAATGCGGAACATCTGTTTTGCAATTGGATTGAGAACAACGCACAACACTTATCGATAAACAATTGGAGGGCAAGTCTGGTGCCAGCAGCCGCGGTAATTCCAGCTCCAATAGCGTATATTAACGTTGTTGCAGTTAAAAAGCTCGTAGTTGAAGTGAAGTGTGGAAGTTTAGCATTTTCGTTTGAATTTGTTTCTCTTCTATACTCTTTCCAAAT	0	0	0	0	0	0	0	0	0	0	0	0	0	0	0	0	0	0	0	0	0	0	0	0	0	0	0	0	0	0	0	0	0	0	0	0	0	0	0	0	0	0	0	0	0	0	0	0
ASV_55	ACAATGCGGAACTTCTGTTTTGCAATTGGATTGAGAACAACGCACAACACTTATCGATAAACAATTGGAGGGCAAGTCTGGTGCCAGCAGCCGCGGTAATTCCAGCTCCAATAGCGTATATTAACGTTGTTGCAGTTAAAAAGCTCGTAGTTGAAGTGAAGTGTGGAAGTTTCGCATTTTCGTTTGAATTTGCTTCTCTTCTATACTCTTTCCAAAT	0	0	0	0	0	0	0	0	0	0	0	0	0	0	0	0	0	0	0	0	0	0	0	0	0	0	0	0	0	0	0	0	0	0	0	0	0	0	0	0	0	0	0	0	0	0	0	0
ASV_56	ACAATGCGGGACCATTGGTTTTGCAATTGGATTGAGAAAAACGTACAATCGTTATCGATAAACAATTGGAGGGCAAGTCTGGTGCCAGCAGCCGCGGTAATTCCAGCTCCAATAGCGTATATTAACGTTGTTGCAGTTAAAAAGCTCGTAGTTGAAGTGTGGGGCAAACTATTATAGTTCCTTTGGATTCTGTATGTGTATGCCCCCTCTCCAATTTGTTGCTATGGGTATTAACTTACTTGTAGTAATGGTTGGTCATT	0	0	0	0	0	0	0	0	0	0	0	0	0	0	77	0	0	0	0	0	9	0	0	0	0	0	0	0	0	0	0	0	0	0	0	0	0	0	6	8	0	0	0	0	0	0	11	0
ASV_60	ACAATGCGGAACATCTGTTTTGCAATTGGATTGAGAACAACGCACAACACTTATCGATAAACAATTGGAGGGCAAGTCTGGTGCCAGCAGCCGCGGTAATTCCAGCTCCAATAGCGTATATTAACGTTGTTGCAGTTAAAAAGCTCGTAGTTGAAGTGAAGTGTGGAAGTTTTGCATTTTCGTTTGAATTTGCTTCTCTTCTATACTCTTTCCAAATAGTTTGCATGGGTATTCATTTATCTGTGTATTGCATTTGGTCAT	0	0	0	0	0	0	0	6	0	0	0	0	0	0	0	0	0	0	0	0	0	0	0	0	0	0	0	0	0	0	0	0	0	0	0	0	0	0	0	0	14	0	0	0	0	0	0	0
ASV_62	ACAATGCGGAACTTTTTGTTTTGCAATTGGATTGAGAAAAACGTACAAACGTTATCGATAAACAATTGGAGGGCAAGTCTGGTGCCAGCAGCCGCGGTAATTCCAGCTCCAATAGCGTATATTAACGTTGTTGCAGTTAAAAAGCTCGTAGTTGAAGTGAAGGAATTTGTTTATTATATGGCTTTGCTGTATAATATCTAAATTCCTCATTCCAATGTCT	0	178	0	0	0	0	0	0	0	0	0	0	0	0	15	0	0	0	0	0	0	79	0	0	0	0	0	0	0	0	0	0	0	0	0	0	0	0	0	0	0	0	0	0	0	0	0	0
ASV_63	ACAATGCGGAACGATTCGTTTTGCAATTGGATTGAGAAAAACGTACAAGCGTTATCGATAAACAATTGGAGGGCAAGTCTGGTGCCAGCAGCCGCGGTAATTCCAGCTCCAATAGCGTATATTAACGTTGTTGCAGTTAAAAAGCTCGTAGTTGAAGTGTGGGGCAAACTATTATGGTTTTCATTGAATTCTGT	0	0	0	0	0	0	0	0	0	0	0	0	0	0	32	0	0	0	0	0	46	0	0	0	0	0	0	0	0	0	0	0	0	0	0	0	0	0	0	0	0	7	0	0	0	0	0	0
ASV_70	ACAATGCGGAACTTCTGTTTTGCAATTGGATTGAGAACAACGCACAACACTTATCGATAAACAATTGGAGGGCAAGTCTGGTGCCAGCAGCCGCGGTAATTCCAGCTCCAATAGCGTATATTAACGTTGTTGCAGTTAAAAAGCTCGTAGTTGAAGTGAAGTGTGAATCTCTAGGATTTTCGTTAGAATTTCCTTTAGCTTCATACTCTTTCCAAATAGTTTGCATGGGTATTTACTTATCTGTGTATTGCATTTGGTCAT	0	0	0	0	0	0	0	0	0	0	0	0	0	0	0	0	0	0	0	0	0	0	0	0	0	0	0	0	0	0	0	0	0	0	0	0	0	0	0	0	0	0	0	0	0	0	0	0
ASV_72	ACAATGCGGGACTCATAGTTTTGCAATTGGATTGAGAACAATGTAGAAGAGTTATCGATAAACAATTGGAGGGCAAGTCTGGTGCCAGCAGCCGCGGTAATTCCAGCTCCAATAGCGTATATTAACGTTGTTGCAGTTAAAAAGCTCGTAGTTGAAGTGTGGGGTGAAAAAATTGGTAA	0	0	0	0	0	0	0	0	0	0	0	0	0	0	0	0	0	0	0	0	0	0	0	0	0	0	0	0	0	0	0	0	0	0	0	0	0	0	0	0	0	0	0	0	0	0	0	0
ASV_81	ACAATGCGGGACTCATAGTTTTGCAATTGGATTGAGAACAATGTAGAAGAGTTATCGATAAACAATTGGAGGGCAAGTCTGGTGCCAGCAGCCGCGGTAATTCCAGCTCCAATAGCGTATATTAACGTTGTTGCAGTTAAAAAGCTCGTAGTTGAAGTGAGGGTGTTTTCCTTATGAATTCAATTTGAAGG	0	0	0	0	0	0	0	0	0	0	0	0	0	0	0	0	0	0	0	0	0	0	0	0	0	0	0	0	0	0	0	0	0	0	0	0	0	0	0	0	0	0	0	0	0	0	0	0
		7201	14745	99	1099	4046	4753	2619	1208	7161	5145	12412	34	5787	18529	15001	6379	7381	10973	1115	13928	14595	13263	15194	271	3567	1644	3640	10008	5861	3215	4300	3648	6	5792	12762	9613	4736	5848	13597	6667	3448	4674	10940	8444	9527	1278	7308	3481
[truncated: 310 more columns]

## Sheet: Supplementary file 5
Supplementary File 5 - The previous studies on occurance and diversity of Blastocystis in marsupials and deer.
Host (Scientific name)	Country	Nature of location	Subtype	Reference
Marsupials
Bennett's wallaby (Macropus rufogriseus rufogriseus)	Japan	Zoo	ST2	Yoshikawa, H. 2011. Phylogenetic studies of Blastocystis isolates from zoo marsupial mammals inferred from the small subunit ribosomal RNA gene sequences. Unpublished. GenBank Accession: EU427518
Bennett's wallaby (Macropus rufogriseus rufogriseus)	Japan	Zoo	ST2	Yoshikawa, H. 2011. Phylogenetic studies of Blastocystis isolates from zoo marsupial mammals inferred from the small subunit ribosomal RNA gene sequences. Unpublished. GenBank Accession: EU427519
Big-eared opossum (Didelphis aurita)	Brazil	Wild	ST1	Valenca-Barbosa, C., do Bomfim, T.C.B., Teixeira, B.R., Gentile, R., Neto, S.F.D.C., Magalhães, B.S.N., Balthazar, D.D.A., da Silva, F.A., Biot, R., d’Avila Levy, C.M. and Santos, H.L.C. 2019. Molecular epidemiology of Blastocystis isolated from animals in the state of Rio de Janeiro, Brazil. PLoS One, 14(1), p.e0210740.
Big-eared opossum (Didelphis aurita)	Brazil	Wild	ST8	Valenca-Barbosa, C., do Bomfim, T.C.B., Teixeira, B.R., Gentile, R., Neto, S.F.D.C., Magalhães, B.S.N., Balthazar, D.D.A., da Silva, F.A., Biot, R., d’Avila Levy, C.M. and Santos, H.L.C. 2019. Molecular epidemiology of Blastocystis isolated from animals in the state of Rio de Janeiro, Brazil. PLoS One, 14(1), p.e0210740.
Brown four-eyed opossum (Metachirus nudicautatus)	Brazil	Wild	ST1	Valenca-Barbosa, C., do Bomfim, T.C.B., Teixeira, B.R., Gentile, R., Neto, S.F.D.C., Magalhães, B.S.N., Balthazar, D.D.A., da Silva, F.A., Biot, R., d’Avila Levy, C.M. and Santos, H.L.C. 2019. Molecular epidemiology of Blastocystis isolated from animals in the state of Rio de Janeiro, Brazil. PLoS One, 14(1), p.e0210740.
Common brushtail possum (Trichosurus vulpecula)	Australia	Wild	ST1	Parkar, U. 2016. Molecular epidemiology of Blastocystis infections (Doctoral dissertation, Murdoch University)
Common brushtail possum (Trichosurus vulpecula)	Australia	Wild	ST2	Parkar, U. 2016. Molecular epidemiology of Blastocystis infections (Doctoral dissertation, Murdoch University)
Common brushtail possum (Trichosurus vulpecula)	Australia	Wild	ST4	Parkar, U. 2016. Molecular epidemiology of Blastocystis infections (Doctoral dissertation, Murdoch University)
Common brushtail possum (Trichosurus vulpecula)	Australia	Wild	ST7	Parkar, U., Traub, R.J., Kumar, S., Mungthin, M., Vitali, S., Leelayoova, S., Morris, K., Thompson, R.C.A. 2007. Direct characterization of Blastocystis from faeces by PCR and evidence of zoonotic potential. Parasitology, 134(3), 359-367.
Common opposum (Didelphis marsupialis)	Colombia	Wild	ST8	Ramírez, J.D., Sánchez, L.V., Bautista, D.C., Corredor, A.F., Flórez, A.C., Stensvold, C.R. 2014. Blastocystis subtypes detected in humans and animals from Colombia. Infect. Genet. Evol. 22, 223-228.
Eastern Grey Kangaroo (Macropus giganteus)	Australia	Zoo	ST4	Roberts, T., Stark, D., Harkness, J., Ellis, J. 2013. Subtype distribution of Blastocystis isolates from a variety of animals from New South Wales, Australia. Vet. Parasitol. 196(1-2), 85-89.
Eastern Wallaroo (Osphranter robustus)	Australia	Wild	ST4	Roberts, T., Stark, D., Harkness, J., Ellis, J. 2013. Subtype distribution of Blastocystis isolates from a variety of animals from New South Wales, Australia. Vet. Parasitol. 196(1-2), 85-89.
Goodfellow's tree kangaroo (Dendrolagus goodfellowi)	Japan	Zoo	ST4	Yoshikawa, H. 2011. Phylogenetic studies of Blastocystis isolates from zoo marsupial mammals inferred from the small subunit ribosomal RNA gene sequences. Unpublished. GenBank Accession: EU427517
Goodfellow's tree kangaroo (Dendrolagus goodfellowi)	Japan	Zoo	ST4	Yoshikawa, H. 2011. Phylogenetic studies of Blastocystis isolates from zoo marsupial mammals inferred from the small subunit ribosomal RNA gene sequences. Unpublished. GenBank Accession: EU427516
Kangaroo (N/A)	China	N/A	ST1	Zheng,S., Zhang,L. 2019. GenBank accession: MK930347.
Kangaroo (N/A)	China	N/A	ST10	Pei,Z., Qi,M. 2022. GenBank accession: OM057441.
Kangaroo (N/A)	China	N/A	ST5	Zhang, K. 2020. Unpublished. GenBank accession: MT661532
Kangaroo (N/A)	China	N/A	ST8	Yao, J. 2019. Distribution and Genetic Diversity of Blastocystis sp. in Various Animal Groups from Five Zoos in Southwest China. Unpublished. GenBank accession: MN227367
Northern swamp wallaby (Wallabia bicolor mastersii)	Japan	Zoo	ST12	Yoshikawa, H. 2011. Phylogenetic studies of Blastocystis isolates from zoo marsupial mammals inferred from the small subunit ribosomal RNA gene sequences. Unpublished. GenBank accession: EU427515.
Quokka (Setonix brachyurus)	Australia	Zoo	ST13	Parkar, U., Traub, R.J., Vitali, S., Elliot, A., Levecke, B., Robertson, I., Geurden, T., Steele, J., Drake, B., Thompson, R.A. 2010. Molecular characterization of Blastocystis isolates from zoo animals and their animal-keepers. Vet. Parasitol. 169(1-2), 8-17.
Red kangaroo (Osphranter rufus)	Japan	Zoo	ST16	Yoshikawa, H. 2011. Phylogenetic studies of Blastocystis isolates from zoo marsupial mammals inferred from the small subunit ribosomal RNA gene sequences. Unpublished. GenBank Accession: EU427512
Red kangaroo (Osphranter rufus)	Japan	Zoo	ST16	Yoshikawa, H. 2011. Phylogenetic studies of Blastocystis isolates from zoo marsupial mammals inferred from the small subunit ribosomal RNA gene sequences. Unpublished. GenBank Accession: EU427511
Red kangaroo (Osphranter rufus)	Japan	Zoo	ST16	Yoshikawa, H. 2011. Phylogenetic studies of Blastocystis isolates from zoo marsupial mammals inferred from the small subunit ribosomal RNA gene sequences. Unpublished. GenBank Accession: EU427514
Red kangaroo (Osphranter rufus)	Japan	Zoo	ST16	Yoshikawa, H. 2011. Phylogenetic studies of Blastocystis isolates from zoo marsupial mammals inferred from the small subunit ribosomal RNA gene sequences. Unpublished. GenBank Accession: EU427513
Red kangaroo (Osphranter rufus)	Australia	Zoo	ST4	Roberts, T., Stark, D., Harkness, J., Ellis, J. 2013. Subtype distribution of Blastocystis isolates from a variety of animals from New South Wales, Australia. Vet. Parasitol. 196(1-2), 85-89.
Red kangaroo (Osphranter rufus)	Poland	Zoo	ST8	Rudzińska, M., Kowalewska, B., Waleron, M., Kalicki, M., Sikorska, K. and Szostakowska, B. 2021. Molecular characterization of Blastocystis from animals and their caregivers at the gdańsk zoo (Poland) and the assessment of zoonotic transmission. Biology. 10(10), 984.
Red-necked wallaby (Macropus rufogriseus)	France	Zoo	Untypable (according to the study)	Cian, A., El Safadi, D., Osman, M., Moriniere, R., Gantois, N., Benamrouz-Vanneste, S., Delgado-Viscogliosi, P., Guyot, K., Li, L.L., Monchy, S. and Noël, C. 2017. Molecular epidemiology of Blastocystis sp. in various animal groups from two French zoos and evaluation of potential zoonotic risk. PloS one, 12(1), p.e0169659.
Southern brown bandicoot (Isoodon obesulus)	Australia	Wild	N/A	Parkar, U., Traub, R.J., Kumar, S., Mungthin, M., Vitali, S., Leelayoova, S., Morris, K., Thompson, R.C.A. 2007. Direct characterization of Blastocystis from faeces by PCR and evidence of zoonotic potential. Parasitology, 134(3), 359-367.
Southern brown bandicoot (Isoodon obesulus)	Australia	Wild	ST1	Parkar, U. 2016. Molecular epidemiology of Blastocystis infections (Doctoral dissertation, Murdoch University)
Southern hairy nosed wombat (Lasiorhinus latifrons)	Australia	Zoo	ST1	Parkar, U., Traub, R.J., Vitali, S., Elliot, A., Levecke, B., Robertson, I., Geurden, T., Steele, J., Drake, B., Thompson, R.A. 2010. Molecular characterization of Blastocystis isolates from zoo animals and their animal-keepers. Vet. Parasitol. 169(1-2), 8-17.
Western grey kangaroo (Macropus fuliginosus)	Australia	Zoo	ST12	Parkar, U., Traub, R.J., Vitali, S., Elliot, A., Levecke, B., Robertson, I., Geurden, T., Steele, J., Drake, B., Thompson, R.A. 2010. Molecular characterization of Blastocystis isolates from zoo animals and their animal-keepers. Vet. Parasitol. 169(1-2), 8-17.
Western grey kangaroo (Macropus fuliginosus)	Australia	Zoo	ST12	Parkar, U., Traub, R.J., Vitali, S., Elliot, A., Levecke, B., Robertson, I., Geurden, T., Steele, J., Drake, B., Thompson, R.A. 2010. Molecular characterization of Blastocystis isolates from zoo animals and their animal-keepers. Vet. Parasitol. 169(1-2), 8-17.
Western Grey Kangaroo (Macropus fuliginosus)	Australia	Zoo	ST13	Roberts, T., Stark, D., Harkness, J. and Ellis, J. 2013. Subtype distribution of Blastocystis isolates from a variety of animals from New South Wales, Australia. Vet. Parasitol. 196(1-2), 85-89.
Western quoll (Dasyurus geoffroii)	Australia	Wild	N/A	Parkar, U., Traub, R.J., Kumar, S., Mungthin, M., Vitali, S., Leelayoova, S., Morris, K., Thompson, R.C.A. 2007. Direct characterization of Blastocystis from faeces by PCR and evidence of zoonotic potential. Parasitology, 134(3), 359-367.
Western quoll (Dasyurus geoffroii)	Australia	Wild	ST2, ST3, ST7	Parkar, U. 2016. Molecular epidemiology of Blastocystis infections (Doctoral dissertation, Murdoch University)
White kangaroo (N/A)	China	Zoo	ST13	Zhang, K., Zheng, S., Wang, Y., Wang, K., Wang, Y., Gazizova, A., Han, K., Yu, F., Chen, Y. and Zhang, L. 2021. Occurrence and molecular characterization of Cryptosporidium spp., Giardia duodenalis, Enterocytozoon bieneusi, and Blastocystis sp. in captive wild animals in zoos in Henan, China. BMC Vet. Res. 17, 1-9.
Woylie (Bettongia penicillata)	Australia	Wild	N/A	Parkar, U., Traub, R.J., Kumar, S., Mungthin, M., Vitali, S., Leelayoova, S., Morris, K., Thompson, R.C.A. 2007. Direct characterization of Blastocystis from faeces by PCR and evidence of zoonotic potential. Parasitology, 134(3), 359-367.
Woylie (Bettongia penicillata)	Australia	Wild	ST1	Parkar, U. 2016. Molecular epidemiology of Blastocystis infections (Doctoral dissertation, Murdoch University)
Woylie (Bettongia penicillata)	Australia	Wild	ST2	Parkar, U. 2016. Molecular epidemiology of Blastocystis infections (Doctoral dissertation, Murdoch University)
Deer
Alpine Musk Deer (Moschus chrysogaster)	China	Wild	ST1, ST4, ST10, ST14, ST24	Wang, Q., Liu, X., Li, Y., Xin, L., Zhou, X., Yu, F., Zhao, A. and Qi, M. 2022. Genetic diversity of Blastocystis subtypes in the Alpine musk deer (Moschus chrysogaster) in Gansu province, northwestern China. J. Eukaryot. Microbiol. 69(4), e12910.
Barking deer (Muntiacus muntjak)	Bangladesh	Zoo	N/A	Li, J., Karim, M.R., Li, D., Sumon, S.M.R., Siddiki, S.F., Rume, F.I., Sun, R., Jia, Y. and Zhang, L. 2019. Molecular characterization of Blastocystis sp. in captive wildlife in Bangladesh National Zoo: Non-human primates with high prevalence and zoonotic significance. Int. J. Parasitol. Parasit. Wildlife. 10, 314-320.
Crested deer (Elaphodus cephalophus)	China	Wild	ST13, ST14	Chen, S., Meng, W., Zhou, Z., Deng, L., Shi, X., Chai, Y., Liu, H., Cheng, Y., Zhong, Z., Fu, H., Shen, L. 2021. Genetic characterization and zoonotic potential of Blastocystis from wild animals in Sichuan Wolong National Natural Reserve, Southwest China. Parasite. 28.
Dwarf musk deer (Moschus berezovskii)	China	Wild	N/A	Chen, S., Meng, W., Zhou, Z., Deng, L., Shi, X., Chai, Y., Liu, H., Cheng, Y., Zhong, Z., Fu, H., Shen, L. 2021. Genetic characterization and zoonotic potential of Blastocystis from wild animals in Sichuan Wolong National Natural Reserve, Southwest China. Parasite. 28.
Eurasian elk (Alces alces alces)	UK	Park	ST4, ST10, ST14	Betts, E.L., Gentekaki, E., Thomasz, A., Breakell, V., Carpenter, A.I., Tsaousis, A.D., 2018. Genetic diversity of Blastocystis in non-primate animals. Parasitology. 145(9), 1228-1234.
Fallow deer (Dama dama)	China	Wild	ST10	Zhao, G.H., Hu, X.F., Liu, T.L., Hu, R.S., Yu, Z.Q., Yang, W.B., Wu, Y.L., Yu, S.K. and Song, J.K. 2017. Molecular characterization of Blastocystis sp. in captive wild animals in Qinling Mountains. Parasitol. Res. 116, 2327-2333.
Fallow deer (Dama dama)	Mauritius	Zoo	ST10	Alfellani, M.A., Taner-Mulla, D., Jacob, A.S., Imeede, C.A., Yoshikawa, H., Stensvold, C.R. and Clark, C.G. 2013. Genetic diversity of Blastocystis in livestock and zoo animals. Protist. 164(4), 497-509.
Fallow deer (Dama dama)	Italy	Farm	ST5	Gabrielli, S., Palomba, M., Furzi, F., Brianti, E., Gaglio, G., Napoli, E., Rinaldi, L., Alburqueque, R.A. and Mattiucci, S., 2021. Molecular subtyping of Blastocystis sp. isolated from farmed animals in southern Italy. Microorganisms, 9(8), 1656.
Forest musk deer (Moschus berezovskii)	China	Captive	ST1, ST5, ST10, ST13, ST14	Chen, S., Meng, W., Shi, X., Chai, Y., Zhou, Z., Liu, H., Zhong, Z., Fu, H., Cao, S., Ma, X. and Shen, L., 2022. Occurrence, genetic diversity and zoonotic potential of Blastocystis sp. in forest musk deer (Moschus berezovskii) in Southwest China. Parasite, 29.
Javan rusa (Rusa timorensis)	Malaysia	Deer farm	ST10	Mohammad, N.A., Al-Mekhlafi, H.M., Moktar, N., Anuar, T.S. 2018. Molecular detection and subtyping of Blastocystis in Javan rusa (Cervus timorensis) and sika deer (Cervus nippon) from Peninsular Malaysia. Thai J. Vet. Med. 48(2), 295-301.
Korean Water Deer (Hydropotes inermis argyropus)	Korea	Wild	ST4, ST14	Kim, K.T., Noh, G., Lee, H., Kim, S.H., Jeong, H., Kim, Y., Jheong, W.H., Oem, J.K., Kim, T.H., Kwon, O.D. and Kwak, D. 2020. Genetic diversity and zoonotic potential of Blastocystis in Korean water deer, Hydropotes inermis argyropus. Pathogens. 9(11), 955.
Moose- (Alces alces)	Poland	Wild	N/A	Kaczmarek, A., Sobociński, W., Wesołowska, M., Gołąb, E., Kołodziej-Sobocińska, M. and Sałamatin, R., 2021. Blastocystis occurrence and subtype diversity in wild European terrestrial mammals - The case of Białowieża Primeval Forest (NE Poland). Int. J. Parasitol. Parasit. Wildlife, 16, 120-125.
Mouse deer (Tragulus javanicus)	UK	Wild?	ST13	Alfellani, M.A., Taner-Mulla, D., Jacob, A.S., Imeede, C.A., Yoshikawa, H., Stensvold, C.R. and Clark, C.G. 2013. Genetic diversity of Blastocystis in livestock and zoo animals. Protist. 164(4), 497-509.
Muntjac deer (Muntiacus reevesi)	UK	Park	ST14	Betts, E.L., Gentekaki, E., Thomasz, A., Breakell, V., Carpenter, A.I., Tsaousis, A.D., 2018. Genetic diversity of Blastocystis in non-primate animals. Parasitology. 145(9), 1228-1234.
Pere David's deer (Elaphurus davidianus)	China	Wild	ST10, ST21, ST23, ST25, ST26	Ni, F., Yu, F., Yang, X., An, Z., Ge, Y., Liu, X. and Qi, M. 2023. Identification and genetic characterization of Blastocystis subtypes in Père David's deer (Elaphurus davidianus) from Shishou, China. Vet. Res. Comm. 47(1), 259-264.
Pere David's deer (Elaphurus davidianus)	China	Wild	ST10, ST14, ST21	Zhang, P., Zhang, Q., Han, S., Yuan, G., Bai, J. and He, H. 2022. Occurrence and genetic diversity of the zoonotic enteric protozoans and Enterocytozoon bieneusi in Père David’s deer (Elaphurus davidianus) from Beijing, China. Pathogens, 11(11), 1223.
Red deer (Cervus elaphus)	China	Zoo	N/A	Wang, J., Gong, B., Liu, X., Zhao, W., Bu, T., Zhang, W., Liu, A., Yang, F. 2018. Distribution and genetic diversity of Blastocystis subtypes in various mammal and bird species in Northeastern China. Parasit. Vectors. 11(1), 1-7.
Red deer (Cervus elaphus)	UK	Park	ST4, ST10	Betts, E.L., Gentekaki, E., Thomasz, A., Breakell, V., Carpenter, A.I., Tsaousis, A.D., 2018. Genetic diversity of Blastocystis in non-primate animals. Parasitology. 145(9), 1228-1234.
Red deer (Cervus elaphus)	UK	Wild?	N/A	Alfellani, M.A., Taner-Mulla, D., Jacob, A.S., Imeede, C.A., Yoshikawa, H., Stensvold, C.R. and Clark, C.G. 2013. Genetic diversity of Blastocystis in livestock and zoo animals. Protist. 164(4), 497-509.
Red deer (Cervus elaphus)	Poland	Wild	ST1	Kaczmarek, A., Sobociński, W., Wesołowska, M., Gołąb, E., Kołodziej-Sobocińska, M. and Sałamatin, R., 2021. Blastocystis occurrence and subtype diversity in wild European terrestrial mammals - The case of Białowieża Primeval Forest (NE Poland). Int. J. Parasitol. Parasit. Wildlife, 16, 120-125.
Reindeer (Rangifer tarandus)	China	Wild	ST10, ST13	Wang, J., Gong, B., Liu, X., Zhao, W., Bu, T., Zhang, W., Liu, A., Yang, F. 2018. Distribution and genetic diversity of Blastocystis subtypes in various mammal and bird species in Northeastern China. Parasit. Vectors. 11(1), 1-7.
Reindeer (Rangifer tarandus)	UK	Park	N/A	Betts, E.L., Gentekaki, E., Thomasz, A., Breakell, V., Carpenter, A.I., Tsaousis, A.D., 2018. Genetic diversity of Blastocystis in non-primate animals. Parasitology. 145(9), 1228-1234.
Roe deer (Capreolus capreolus)	UK	Wild?	ST5	Alfellani, M.A., Taner-Mulla, D., Jacob, A.S., Imeede, C.A., Yoshikawa, H., Stensvold, C.R. and Clark, C.G. 2013. Genetic diversity of Blastocystis in livestock and zoo animals. Protist. 164(4), 497-509.
Sambar deer (Rusa unicolor)	China	Wild	ST13, ST14	Chen, S., Meng, W., Zhou, Z., Deng, L., Shi, X., Chai, Y., Liu, H., Cheng, Y., Zhong, Z., Fu, H., Shen, L. 2021. Genetic characterization and zoonotic potential of Blastocystis from wild animals in Sichuan Wolong National Natural Reserve, Southwest China. Parasite. 28.
Sika deer (Cervus nippon)	China	Farm	ST10	Wang, J., Gong, B., Liu, X., Zhao, W., Bu, T., Zhang, W., Liu, A., Yang, F. 2018. Distribution and genetic diversity of Blastocystis subtypes in various mammal and bird species in Northeastern China. Parasit. Vectors. 11(1), 1-7.
Sika deer (Cervus nippon)	China	Farm	ST10, ST14	Wang, J., Gong, B., Liu, X., Zhao, W., Bu, T., Zhang, W., Liu, A., Yang, F. 2018. Distribution and genetic diversity of Blastocystis subtypes in various mammal and bird species in Northeastern China. Parasit. Vectors. 11(1), 1-7.
Sika deer (Cervus nippon)	China	Farm	ST10, ST14	Ni, H.B., Gong, Q.L., Zhang, N.Z., Zhao, Q., Tao, W.F., Qiu, H.Y., Fei, Y.C., Zhang, X.X. 2021. Molecular detection of Blastocystis in black bears and sika deer in northern China. Parasitol. Res. 120, 1481-1487.
Sika deer (Cervus nippon)	China	Farm	N/A	Ni, H.B., Gong, Q.L., Zhang, N.Z., Zhao, Q., Tao, W.F., Qiu, H.Y., Fei, Y.C., Zhang, X.X. 2021. Molecular detection of Blastocystis in black bears and sika deer in northern China. Parasitol. Res. 120, 1481-1487.
Sika deer (Cervus nippon)	China	Farm	N/A	Ni, H.B., Gong, Q.L., Zhang, N.Z., Zhao, Q., Tao, W.F., Qiu, H.Y., Fei, Y.C., Zhang, X.X. 2021. Molecular detection of Blastocystis in black bears and sika deer in northern China. Parasitol. Res. 120, 1481-1487.
Sika deer (Cervus nippon)	China	Farm	N/A	Ni, H.B., Gong, Q.L., Zhang, N.Z., Zhao, Q., Tao, W.F., Qiu, H.Y., Fei, Y.C., Zhang, X.X. 2021. Molecular detection of Blastocystis in black bears and sika deer in northern China. Parasitol. Res. 120, 1481-1487.
Sika deer (Cervus nippon)	China	Wild	ST10	Zhao, G.H., Hu, X.F., Liu, T.L., Hu, R.S., Yu, Z.Q., Yang, W.B., Wu, Y.L., Yu, S.K. and Song, J.K. 2017. Molecular characterization of Blastocystis sp. in captive wild animals in Qinling Mountains. Parasitol. Res. 116, 2327-2333.
Sika deer (Cervus nippon)	China	Wild	ST1, ST3	Chen, S., Meng, W., Zhou, Z., Deng, L., Shi, X., Chai, Y., Liu, H., Cheng, Y., Zhong, Z., Fu, H., Shen, L. 2021. Genetic characterization and zoonotic potential of Blastocystis from wild animals in Sichuan Wolong National Natural Reserve, Southwest China. Parasite. 28.
Sika deer (Cervus nippon)	Malaysia	Deer farm	ST10	Mohammad, N.A., Al-Mekhlafi, H.M., Moktar, N., Anuar, T.S. 2018. Molecular detection and subtyping of Blastocystis in Javan rusa (Cervus timorensis) and sika deer (Cervus nippon) from Peninsular Malaysia. Thai J. Vet. Med. 48(2), 295-301.
Spotted deer (Axis axi)	Bangladesh	Zoo	ST14	Li, J., Karim, M.R., Li, D., Sumon, S.M.R., Siddiki, S.F., Rume, F.I., Sun, R., Jia, Y. and Zhang, L. 2019. Molecular characterization of Blastocystis sp. in captive wildlife in Bangladesh National Zoo: Non-human primates with high prevalence and zoonotic significance. Int. J. Parasitol. Parasit. Wildlife. 10, 314-320.
White-lipped deer (Cervus albirostris)	China	Wild	ST10	Zhao, G.H., Hu, X.F., Liu, T.L., Hu, R.S., Yu, Z.Q., Yang, W.B., Wu, Y.L., Yu, S.K. and Song, J.K. 2017. Molecular characterization of Blastocystis sp. in captive wild animals in Qinling Mountains. Parasitol. Res. 116, 2327-2333.
White-tailed deer (Odocoileus virginianus)	USA	Wild	ST1, ST3, ST4, ST10, ST14, ST21, ST23, ST24, ST25, ST26, ST30, ST31	Maloney, J.G., Jang, Y., Molokin, A., George, N.S. and Santin, M., 2021. Wide genetic diversity of Blastocystis in white-tailed deer (Odocoileus virginianus) from Maryland, USA. Microorganisms. 9(6), 1343.
Yezo sika deer (Cervus nippon yesoensis)	Japan	Wild	ST14	Shirozu, T., Morishita, Y.K., Koketsu, M. and Fukumoto, S. 2021. Molecular detection of Blastocystis sp. subtype 14 in the Yezo sika deer (Cervus nippon yesoensis) in Hokkaido, Japan. Vet. Parasitol. Reg. Stud. Rep. 25, 100585.

## Sheet: Supplementary file 6
ST	WTD%	This Study
ST1	1.4	0
ST3	2.8	0
ST4	4.2	0
ST10	71.8	77.8
ST14	42.3	74.8
ST21	19.7	93.4
ST23	19.7	67
ST24	77.5	92.8
ST25	1.4	70.7
ST26	2.8	0
ST30	15.5	0
ST31	26.8	0
Supplementary file 6: Comparison of the percentage of STs found in white-tailed deer from Maloney et al., 2021 with the percentage of deer subtypes found in the present study.
